# Supplementary material for: Novel broadly reactive monoclonal antibody protects against Pseudomonas aeruginosa infection
Source: Infect Immun. 2024 Dec 13;93(1):e00330-24. doi: 10.1128/iai.00330-24 (PMC11784295; doi:10.1128/iai.00330-24)
Supplement: Supplemental data — Gram Negative Flux results. [file iai.00330-24-s0003.xlsx]

## Sheet: bp_flagellin
Position	Burkholderiaceae	AA	#	N	Stenotrophomonas	AA	#	N	Xanthomonadaceae	AA	#	N	Burkholderia	AA	#	N		Burkholderia	AA	#	N	AA	chain	residue	Color	residue
1				0				0				0				0					0
2				0				0				0				0					0
3	M:20	M	20	1	M:45	M	45	1	M:69	M	69	1				0					0
4	M:17 S:10 A:10	M	17	3	A:45	A	45	1	A:68 M:2	A	68	2	M:48	M	48	1		M:48	M	48	1
5	S:18 L:15 I:2 Q:2	S	18	4	Q:45	Q	45	1	Q:68 A:1 S:1	Q	68	3	L:48	L	48	1		L:48	L	48	1
6	V:20 G:17	V	20	2	V:45	V	45	1	V:69 A:1	V	69	2	G:48	G	48	1		G:48	G	48	1
7	I:37	I	37	1	I:45	I	45	1	I:70	I	70	1	I:48	I	48	1		I:48	I	48	1
8	N:37	N	37	1	N:45	N	45	1	N:70	N	70	1	N:48	N	48	1		N:48	N	48	1
9	T:29 S:8	T	29	2	T:45	T	45	1	T:70	T	70	1	S:48	S	48	1		S:48	S	48	1
10	N:37	N	37	1	N:45	N	45	1	N:70	N	70	1	N:48	N	48	1		N:48	N	48	1
11	I:27 V:8 S:2	I	27	3	T:43 V:2	T	43	2	V:53 T:15 I:2	V	53	3	I:26 L:22	I	26	2		I:26 L:22	I	26	2
12	F:18 N:17 L:2	F	18	3	M:45	M	45	1	M:69 I:1	M	69	2	N:48	N	48	1		N:48	N	48	1
13	S:37	S	37	1	S:45	S	45	1	S:70	S	70	1	S:48	S	48	1		S:48	S	48	1
14	L:31 Q:4 T:2	L	31	3	L:45	L	45	1	L:70	L	70	1	L:48	L	48	1		L:48	L	48	1
15	V:29 I:6 M:2	V	29	3	N:45	N	45	1	N:70	N	70	1	V:48	V	48	1		V:48	V	48	1
16	A:34 T:2 S:1	A	34	3	A:45	A	45	1	A:70	A	70	1	A:48	A	48	1		A:48	A	48	1
17	Q:37	Q	37	1	Q:45	Q	45	1	Q:70	Q	70	1	Q:48	Q	48	1		Q:48	Q	48	1
18	R:18 Q:17 N:2	R	18	3	R:45	R	45	1	R:70	R	70	1	Q:48	Q	48	1		Q:48	Q	48	1
19	N:37	N	37	1	N:45	N	45	1	N:70	N	70	1	N:48	N	48	1		N:48	N	48	1
20	L:35 M:2	L	35	2	L:45	L	45	1	L:70	L	70	1	L:48	L	48	1		L:48	L	48	1
21	N:18 S:16 G:2 T:1	N	18	4	S:45	S	45	1	N:51 S:17 T:1 A:1	N	51	4	N:47 S:1	N	47	2		N:47 S:1	N	47	2
22	G:15 T:12 S:8 A:2	G	15	4	T:45	T	45	1	T:68 S:1 L:1	T	68	3	G:48	G	48	1		G:48	G	48	1
23	S:35 T:2	S	35	2	S:45	S	45	1	S:63 N:5 T:2	S	63	3	S:48	S	48	1		S:48	S	48	1
24	Q:36 G:1	Q	36	2	G:45	G	45	1	S:54 G:16	S	54	2	Q:48	Q	48	1		Q:48	Q	48	1
25	S:25 G:12	S	25	2	S:35 A:6 N:4	S	35	3	A:55 S:15	A	55	2	S:26 N:21 G:1	S	26	3		S:26 N:21 G:1	S	26	3
26	A:23 S:10 G:4	A	23	3	S:45	S	45	1	S:69 N:1	S	69	2	A:48	A	48	1		A:48	A	48	1
27	L:37	L	37	1	L:45	L	45	1	M:47 L:23	M	47	2	L:48	L	48	1		L:48	L	48	1
28	Q:18 S:17 N:2	Q	18	3	A:45	A	45	1	S:48 A:22	S	48	2	S:48	S	48	1		S:48	S	48	1
29	T:20 Q:15 S:2	T	20	3	T:45	T	45	1	T:67 L:3	T	67	2	Q:48	Q	48	1		Q:48	Q	48	1
30	A:19 S:18	A	19	2	T:45	T	45	1	S:50 T:20	S	50	2	A:48	A	48	1		A:48	A	48	1
31	I:37	I	37	1	I:45	I	45	1	I:70	I	70	1	I:48	I	48	1		I:48	I	48	1
32	T:35 Q:2	T	35	2	Q:45	Q	45	1	Q:70	Q	70	1	T:48	T	48	1		T:48	T	48	1
33	R:37	R	37	1	R:45	R	45	1	R:66 Q:4	R	66	2	R:48	R	48	1		R:48	R	48	1
34	L:37	L	37	1	L:45	L	45	1	L:70	L	70	1	L:48	L	48	1		L:48	L	48	1
35	S:37	S	37	1	S:45	S	45	1	S:70	S	70	1	S:48	S	48	1		S:48	S	48	1
36	S:37	S	37	1	S:45	S	45	1	S:69 T:1	S	69	2	S:48	S	48	1		S:48	S	48	1
37	G:37	G	37	1	G:45	G	45	1	G:70	G	70	1	G:48	G	48	1		G:48	G	48	1
38	L:16 K:9 N:8 M:4	L	16	4	S:27 L:18	S	27	2	L:58 S:8 K:4	L	58	3	K:48	K	48	1		K:48	K	48	1
39	R:37	R	37	1	R:45	R	45	1	R:70	R	70	1	R:48	R	48	1		R:48	R	48	1
40	I:37	I	37	1	I:45	I	45	1	I:69 V:1	I	69	2	I:47 T:1	I	47	2		I:47 T:1	I	47	2
41	N:37	N	37	1	N:45	N	45	1	N:67 T:3	N	67	2	N:48	N	48	1		N:48	N	48	1
42	S:37	S	37	1	S:45	S	45	1	S:70	S	70	1	S:48	S	48	1		S:48	S	48	1
43	A:37	A	37	1	A:45	A	45	1	A:70	A	70	1	A:48	A	48	1		A:48	A	48	1
44	A:35 K:2	A	35	2	K:45	K	45	1	K:67 S:3	K	67	2	A:48	A	48	1		A:48	A	48	1
45	D:37	D	37	1	D:45	D	45	1	D:67 V:3	D	67	2	D:48	D	48	1		D:48	D	48	1
46	D:37	D	37	1	D:45	D	45	1	D:70	D	70	1	D:48	D	48	1		D:48	D	48	1
47	A:37	A	37	1	A:45	A	45	1	A:70	A	70	1	A:48	A	48	1		A:48	A	48	1
48	A:37	A	37	1	A:45	A	45	1	A:70	A	70	1	A:48	A	48	1		A:48	A	48	1
49	G:37	G	37	1	G:45	G	45	1	G:67 S:2 A:1	G	67	3	G:48	G	48	1		G:48	G	48	1
50	L:33 Q:4	L	33	2	L:45	L	45	1	L:67 M:2 I:1	L	67	3	L:48	L	48	1		L:48	L	48	1
51	A:37	A	37	1	A:45	A	45	1	A:68 N:1 S:1	A	68	3	A:48	A	48	1		A:48	A	48	1
52	I:37	I	37	1	I:45	I	45	1	I:70	I	70	1	I:48	I	48	1		I:48	I	48	1
53	T:18 A:12 S:7	T	18	3	S:45	S	45	1	S:69 G:1	S	69	2	S:25 A:23	S	25	2		S:25 A:23	S	25	2
54	D:18 T:14 N:3 S:2	D	18	4	E:45	E	45	1	E:70	E	70	1	T:45 A:3	T	45	2		T:45 A:3	T	45	2
55	R:36 I:1	R	36	2	R:45	R	45	1	R:69 N:1	R	69	2	R:48	R	48	1		R:48	R	48	1
56	M:35 F:2	M	35	2	F:45	F	45	1	F:69 M:1	F	69	2	M:48	M	48	1		M:48	M	48	1
57	T:18 Q:15 S:4	T	18	3	G:27 T:13 S:5	G	27	3	T:61 G:8 S:1	T	61	3	Q:48	Q	48	1		Q:48	Q	48	1
58	T:14 A:14 S:9	T	14	3	T:45	T	45	1	T:69 S:1	T	69	2	T:48	T	48	1		T:48	T	48	1
59	Q:35 N:2	Q	35	2	Q:45	Q	45	1	Q:70	Q	70	1	Q:48	Q	48	1		Q:48	Q	48	1
60	I:29 V:8	I	29	2	I:45	I	45	1	I:70	I	70	1	I:48	I	48	1		I:48	I	48	1
61	N:35 R:2	N	35	2	R:45	R	45	1	R:69 N:1	R	69	2	N:48	N	48	1		N:48	N	48	1
62	G:37	G	37	1	G:45	G	45	1	G:70	G	70	1	G:48	G	48	1		G:48	G	48	1
63	L:33 T:4	L	33	2	T:26 L:19	T	26	2	L:61 T:8 M:1	L	61	3	L:48	L	48	1		L:48	L	48	1
64	N:17 T:16 Q:4	N	17	3	D:45	D	45	1	D:68 N:2	D	68	2	N:48	N	48	1		N:48	N	48	1
65	Q:37	Q	37	1	V:45	V	45	1	V:68 Q:2	V	68	2	Q:48	Q	48	1		Q:48	Q	48	1
66	A:20 G:17	A	20	2	A:45	A	45	1	A:70	A	70	1	G:48	G	48	1		G:48	G	48	1
67	V:17 Q:16 S:4	V	17	3	I:43 V:2	I	43	2	S:52 I:14 A:2 G:1 T:1	S	52	5	V:48	V	48	1		V:48	V	48	1
68	R:16 Q:12 S:9	R	16	3	R:45	R	45	1	R:70	R	70	1	S:48	S	48	1		S:48	S	48	1
69	N:37	N	37	1	N:45	N	45	1	N:70	N	70	1	N:48	N	48	1		N:48	N	48	1
70	A:28 T:8 S:1	A	28	3	A:45	A	45	1	A:70	A	70	1	A:48	A	48	1		A:48	A	48	1
71	N:37	N	37	1	N:45	N	45	1	N:70	N	70	1	N:48	N	48	1		N:48	N	48	1
72	D:37	D	37	1	D:45	D	45	1	D:70	D	70	1	D:48	D	48	1		D:48	D	48	1	ASP	A	69	forest green	69
73	G:29 A:8	G	29	2	G:45	G	45	1	G:70	G	70	1	G:48	G	48	1		G:48	G	48	1	GLY	A	70	forest green	70
74	I:20 V:16 T:1	I	20	3	I:45	I	45	1	I:69 V:1	I	69	2	V:48	V	48	1		V:48	V	48	1	VAL	A	71	forest green	71
75	S:37	S	37	1	S:45	S	45	1	S:70	S	70	1	S:48	S	48	1		S:48	S	48	1	SER	A	72	forest green	72
76	L:28 M:9	L	28	2	L:45	L	45	1	L:70	L	70	1	M:25 I:23	M	25	2		M:25 I:23	M	25	2	ILE	A	73	light green	73
77	V:19 I:14 T:2 A:2	V	19	4	A:45	A	45	1	A:70	A	70	1	L:23 I:22 V:3	L	23	3		L:23 I:22 V:3	L	23	3	LEU	A	74	yellow	74
78	Q:37	Q	37	1	Q:45	Q	45	1	Q:70	Q	70	1	Q:48	Q	48	1		Q:48	Q	48	1	GLN	A	75	forest green	75
79	T:37	T	37	1	V:43 T:2	V	43	2	T:56 V:14	T	56	2	T:48	T	48	1		T:48	T	48	1	THR	A	76	forest green	76
80	A:27 T:10	A	27	2	A:45	A	45	1	A:70	A	70	1	A:48	A	48	1		A:48	A	48	1	ALA	A	77	forest green	77
81	A:18 S:17 E:2	A	18	3	E:45	E	45	1	E:70	E	70	1	S:48	S	48	1		S:48	S	48	1	SER	A	78	forest green	78
82	G:20 S:17	G	20	2	G:45	G	45	1	G:70	G	70	1	S:48	S	48	1		S:48	S	48	1	SER	A	79	forest green	79
83	A:24 Q:8 G:5	A	24	3	S:43 A:2	S	43	2	A:56 S:14	A	56	2	A:25 G:23	A	25	2		A:25 G:23	A	25	2	GLY	A	80	light green	80
84	L:37	L	37	1	L:43 M:2	L	43	2	M:54 L:16	M	54	2	L:48	L	48	1		L:48	L	48	1	LEU	A	81	forest green	81
85	S:34 T:2 A:1	S	34	3	T:26 S:12 N:5 V:2	T	26	4	V:54 T:8 N:6 G:2	V	54	4	S:25 T:23	S	25	2		S:25 T:23	S	25	2	THR	A	82	light green	82
86	S:31 A:2 Q:2 E:2	S	31	4	E:45	E	45	1	E:70	E	70	1	S:48	S	48	1		S:48	S	48	1	SER	A	83	forest green	83
87	I:20 L:15 V:2	I	20	3	I:28 V:17	I	28	2	I:63 V:7	I	63	2	L:48	L	48	1		L:48	L	48	1	LEU	A	84	forest green	84
88	T:33 S:2 N:2	T	33	3	G:45	G	45	1	G:70	G	70	1	T:48	T	48	1		T:48	T	48	1	THR	A	85	forest green	85
89	D:20 S:15 N:2	D	20	3	N:45	N	45	1	N:70	N	70	1	N:45 S:3	N	45	2		N:45 S:3	N	45	2	ASN	A	86	light green	86
90	N:22 S:15	N	22	2	N:45	N	45	1	N:70	N	70	1	S:45 G:3	S	45	2		S:45 G:3	S	45	2	SER	A	87	light green	87
91	L:37	L	37	1	L:45	L	45	1	L:70	L	70	1	L:48	L	48	1		L:48	L	48	1	LEU	A	88	forest green	88
92	Q:37	Q	37	1	Q:45	Q	45	1	Q:70	Q	70	1	Q:48	Q	48	1		Q:48	Q	48	1	GLN	A	89	forest green	89
93	R:37	R	37	1	R:45	R	45	1	R:70	R	70	1	R:48	R	48	1		R:48	R	48	1	ARG	A	90	forest green	90
94	I:37	I	37	1	I:24 V:21	I	24	2	I:62 V:8	I	62	2	I:48	I	48	1		I:48	I	48	1	ILE	A	91	forest green	91
95	R:29 S:8	R	29	2	R:45	R	45	1	R:70	R	70	1	R:48	R	48	1		R:48	R	48	1	ARG	A	92	forest green	92
96	T:26 Q:9 E:2	T	26	3	E:45	E	45	1	E:70	E	70	1	Q:47 T:1	Q	47	2		Q:47 T:1	Q	47	2	GLN	A	93	light green	93
97	L:37	L	37	1	L:45	L	45	1	L:70	L	70	1	L:48	L	48	1		L:48	L	48	1	LEU	A	94	forest green	94
98	A:35 S:2	A	35	2	S:28 A:12 G:5	S	28	3	S:58 G:6 A:6	S	58	3	A:48	A	48	1		A:48	A	48	1	ALA	A	95	forest green	95
99	V:28 T:9	V	28	2	V:45	V	45	1	V:70	V	70	1	V:48	V	48	1		V:48	V	48	1	VAL	A	96	forest green	96
100	Q:34 E:3	Q	34	2	Q:45	Q	45	1	Q:70	Q	70	1	Q:48	Q	48	1		Q:48	Q	48	1	GLN	A	97	forest green	97
101	A:33 S:4	A	33	2	A:30 S:15	A	30	2	S:55 A:15	S	55	2	A:48	A	48	1		A:48	A	48	1	ALA	A	98	forest green	98
102	T:18 A:11 S:8	T	18	3	S:34 A:11	S	34	2	S:66 A:4	S	66	2	S:48	S	48	1		S:48	S	48	1	SER	A	99	forest green	99
103	N:21 T:14 S:2	N	21	3	N:45	N	45	1	N:70	N	70	1	T:25 N:23	T	25	2		T:25 N:23	T	25	2	ASN	A	100	light green	100
104	G:19 A:10 S:8	G	19	3	A:45	A	45	1	A:69 G:1	A	69	2	G:48	G	48	1		G:48	G	48	1	GLY	A	101	forest green	101
105	T:28 S:9	T	28	2	T:45	T	45	1	T:70	T	70	1	T:25 P:23	T	25	2		T:25 P:23	T	25	2	PRO	A	102	light green	102
106	N:20 L:16 M:1	N	20	3	N:45	N	45	1	N:70	N	70	1	L:26 M:22	L	26	2		L:26 M:22	L	26	2	LEU	A	103	light green	103
107	S:36 T:1	S	36	2	S:45	S	45	1	S:70	S	70	1	S:48	S	48	1		S:48	S	48	1	SER	A	104	forest green	104
108	S:15 D:12 A:10	S	15	3	A:36 S:9	A	36	2	A:54 S:8 D:3 T:3 Q:1 K:1	A	54	6	A:23 S:15 T:10	A	23	3		A:23 S:15 T:10	A	23	3	ALA	A	105	yellow	105
109	S:34 T:2 D:1	S	34	3	S:45	S	45	1	T:53 S:15 N:1 G:1	T	53	4	T:25 S:23	T	25	2		T:25 S:23	T	25	2	SER	A	106	light green	106
110	D:37	D	37	1	D:45	D	45	1	D:70	D	70	1	D:48	D	48	1		D:48	D	48	1	ASP	A	107	forest green	107
111	R:19 Q:16 L:2	R	19	3	R:45	R	45	1	R:70	R	70	1	Q:25 A:23	Q	25	2		Q:25 A:23	Q	25	2	ALA	A	108	light green	108
112	A:35 K:2	A	35	2	K:43 E:2	K	43	2	E:45 K:14 D:8 G:2 Q:1	E	45	5	A:25 S:23	A	25	2		A:25 S:23	A	25	2	SER	A	109	light green	109
113	A:35 S:2	A	35	2	A:45	A	45	1	A:70	A	70	1	A:48	A	48	1		A:48	A	48	1	ALA	A	110	forest green	110
114	L:25 A:8 I:4	L	25	3	L:45	L	45	1	L:70	L	70	1	L:48	L	48	1		L:48	L	48	1	LEU	A	111	forest green	111
115	D:18 Q:11 E:8	D	18	3	Q:43 D:2	Q	43	2	N:55 Q:15	N	55	2	Q:48	Q	48	1		Q:48	Q	48	1	GLN	A	112	forest green	112
116	Q:20 K:13 S:2 D:2	Q	20	4	A:42 S:3	A	42	2	S:53 A:16 K:1	S	53	3	Q:42 K:6	Q	42	2		Q:42 K:6	Q	42	2	GLN	A	113	light green	113
117	E:37	E	37	1	E:45	E	45	1	E:70	E	70	1	E:48	E	48	1		E:48	E	48	1	GLU	A	114	forest green	114
118	V:35 I:2	V	35	2	V:45	V	45	1	V:70	V	70	1	V:48	V	48	1		V:48	V	48	1	VAL	A	115	forest green	115
119	Q:18 S:10 A:9	Q	18	3	T:40 D:3 K:2	T	40	3	K:52 T:16 N:2	K	52	3	A:39 S:9	A	39	2		A:39 S:9	A	39	2	ALA	A	116	light green	116
120	Q:31 A:6	Q	31	2	Q:45	Q	45	1	Q:70	Q	70	1	Q:48	Q	48	1		Q:48	Q	48	1	GLN	A	117	forest green	117
121	R:22 Q:15	R	22	2	L:45	L	45	1	L:70	L	70	1	Q:48	Q	48	1		Q:48	Q	48	1	GLN	A	118	forest green	118
122	L:20 I:16 V:1	L	20	3	V:42 T:2 I:1	V	42	3	T:51 V:15 A:2 Q:1 L:1	T	51	5	I:48	I	48	1		I:48	I	48	1	ILE	A	119	forest green	119
123	A:19 S:10 Q:8	A	19	3	S:45	S	45	1	S:60 A:9 K:1	S	60	3	S:23 Q:19 E:3 A:3	S	23	4		S:23 Q:19 E:3 A:3	S	23	4	SER	A	120	light blue	120
124	E:37	E	37	1	E:45	E	45	1	E:70	E	70	1	E:48	E	48	1		E:48	E	48	1	GLU	A	121	forest green	121
125	V:19 I:18	V	19	2	I:35 V:10	I	35	2	I:70	I	70	1	V:48	V	48	1		V:48	V	48	1	VAL	A	122	forest green	122
126	N:33 T:2 D:2	N	33	3	D:45	D	45	1	D:69 Q:1	D	69	2	N:48	N	48	1		N:48	N	48	1	ASN	A	123	forest green	123
127	R:37	R	37	1	R:45	R	45	1	R:70	R	70	1	R:48	R	48	1		R:48	R	48	1	ARG	A	124	forest green	124
128	I:17 T:12 L:8	I	17	3	V:45	V	45	1	V:70	V	70	1	I:48	I	48	1		I:48	I	48	1	ILE	A	125	forest green	125
129	A:32 S:5	A	32	2	A:45	A	45	1	A:66 S:4	A	66	2	A:47 S:1	A	47	2		A:47 S:1	A	47	2	ALA	A	126	light green	126
130	S:24 A:5 T:4 Q:4	S	24	4	K:43 R:2	K	43	2	N:52 K:15 S:2 A:1	N	52	4	S:48	S	48	1		S:48	S	48	1	SER	A	127	forest green	127
131	Q:37	Q	37	1	Q:45	Q	45	1	Q:69 T:1	Q	69	2	Q:48	Q	48	1		Q:48	Q	48	1	GLN	A	128	forest green	128
132	T:37	T	37	1	S:30 A:13 T:2	S	30	3	T:56 S:8 A:6	T	56	3	T:48	T	48	1		T:48	T	48	1	THR	A	129	forest green	129
133	Q:14 T:9 N:8 S:4 D:2	Q	14	5	D:38 E:5 N:2	D	38	3	N:50 D:15 S:4 K:1	N	50	4	N:26 T:22	N	26	2		N:26 T:22	N	26	2	ASN	A	130	light green	130
134	F:28 Y:9	F	28	2	F:45	F	45	1	F:70	F	70	1	Y:48	Y	48	1		Y:48	Y	48	1	TYR	A	131	forest green	131
135	N:37	N	37	1	N:45	N	45	1	N:70	N	70	1	N:48	N	48	1		N:48	N	48	1	ASN	A	132	forest green	132
136	G:37	G	37	1	G:45	G	45	1	G:70	G	70	1	G:48	G	48	1		G:48	G	48	1	GLY	A	133	forest green	133
137	L:14 K:8 T:8 Q:4 V:2 M:1	L	14	6	T:45	T	45	1	T:69 V:1	T	69	2	K:26 T:22	K	26	2		K:26 T:22	K	26	2	LYS	A	134	light green	134
138	N:21 S:14 K:2	N	21	3	K:43 N:1 S:1	K	43	3	K:68 N:2	K	68	2	N:48	N	48	1		N:48	N	48	1	ASN	A	135	forest green	135
139	V:20 L:11 I:6	V	20	3	L:45	L	45	1	L:70	L	70	1	I:48	I	48	1		I:48	I	48	1	ILE	A	136	forest green	136
140	L:37	L	37	1	L:45	L	45	1	L:70	L	70	1	L:48	L	48	1		L:48	L	48	1	LEU	A	137	forest green	137
141	D:20 N:15 S:2	D	20	3	D:45	D	45	1	D:66 N:4	D	66	2	D:32 N:16	D	32	2		D:32 N:16	D	32	2	ASP	A	138	light green	138
142	G:36 A:1	G	36	2	G:45	G	45	1	G:70	G	70	1	G:48	G	48	1		G:48	G	48	1	GLY	A	139	forest green	139
143	S:21 T:14 N:2	S	21	3	S:32 T:13	S	32	2	S:67 T:3	S	67	2	S:32 N:16	S	32	2		S:32 N:16	S	32	2	SER	A	140	light green	140
144	M:18 A:18 L:1	M	18	3	F:45	F	45	1	F:70	F	70	1	A:48	A	48	1		A:48	A	48	1	ALA	A	141	forest green	141
145	G:35 K:2	G	35	2	S:28 T:17	S	28	2	S:62 T:7 A:1	S	62	3	G:48	G	48	1		G:48	G	48	1	GLY	A	142	forest green	142
146	V:14 I:8 T:7 S:4 N:2 P:2	V	14	6	S:43 G:2	S	43	2	G:56 S:14	G	56	2	I:25 T:23	I	25	2		I:25 T:23	I	25	2	THR	A	143	light green	143
147	A:18 V:12 L:5 K:2	A	18	4	Q:43 A:2	Q	43	2	A:54 Q:14 V:1 K:1	A	54	4	L:26 V:22	L	26	2		L:26 V:22	L	26	2	LEU	A	144	light green	144
148	N:18 T:16 S:3	N	18	3	L:45	L	45	1	L:68 A:2	L	68	2	S:48	S	48	1		S:48	S	48	1	SER	A	145	forest green	145
149	F:35 I:2	F	35	2	F:45	F	45	1	F:70	F	70	1	F:48	F	48	1		F:48	F	48	1	PHE	A	146	forest green	146
150	Q:37	Q	37	1	Q:45	Q	45	1	Q:70	Q	70	1	Q:48	Q	48	1		Q:48	Q	48	1	GLN	A	147	forest green	147
151	V:29 I:8	V	29	2	V:45	V	45	1	V:69 I:1	V	69	2	V:48	V	48	1		V:48	V	48	1	VAL	A	148	forest green	148
152	G:37	G	37	1	G:45	G	45	1	G:70	G	70	1	G:48	G	48	1		G:48	G	48	1	GLY	A	149	forest green	149
153	A:37	A	37	1	A:45	A	45	1	A:70	A	70	1	A:48	A	48	1		A:48	A	48	1	ALA	A	150	forest green	150
154	N:37	N	37	1	N:43 D:2	N	43	2	D:54 N:16	D	54	2	N:48	N	48	1		N:48	N	48	1	ASN	A	151	forest green	151
155	A:18 V:17 D:2	A	18	3	A:44 S:1	A	44	2	A:69 S:1	A	69	2	V:48	V	48	1		V:48	V	48	1	VAL	A	152	forest green	152
156	G:37	G	37	1	G:45	G	45	1	G:70	G	70	1	G:48	G	48	1		G:48	G	48	1	GLY	A	153	forest green	153
157	Q:35 E:2	Q	35	2	Q:45	Q	45	1	Q:69 E:1	Q	69	2	Q:48	Q	48	1		Q:48	Q	48	1	GLN	A	154	forest green	154
158	T:32 S:5	T	32	2	A:42 T:2 S:1	A	42	3	T:55 A:14 L:1	T	55	3	T:48	T	48	1		T:48	T	48	1	THR	A	155	forest green	155
159	I:29 V:8	I	29	2	I:45	I	45	1	I:70	I	70	1	I:24 V:23 M:1	I	24	3		I:24 V:23 M:1	I	24	3	VAL	A	156	yellow	156
160	S:35 T:2	S	35	2	A:43 G:2	A	43	2	G:54 A:14 T:1 S:1	G	54	4	S:25 T:23	S	25	2		S:25 T:23	S	25	2	SER	A	157	light green	157
161	V:20 L:15 I:2	V	20	3	I:45	I	45	1	I:65 V:5	I	65	2	L:25 V:23	L	25	2		L:25 V:23	L	25	2	VAL	A	158	light green	158
162	N:18 D:17 S:2	N	18	3	D:26 N:18 S:1	D	26	3	N:57 D:9 S:3 A:1	N	57	4	D:48	D	48	1		D:48	D	48	1	ASP	A	159	forest green	159
163	L:37	L	37	1	K:26 S:19	K	26	2	S:61 K:8 T:1	S	61	3	L:48	L	48	1		L:48	L	48	1	LEU	A	160	forest green	160
164	S:21 T:8 Q:4 G:2 K:2	S	21	5	T:21 V:20 I:4	T	21	3	I:56 T:7 V:7	I	56	3	S:48	S	48	1		S:48	S	48	1	THR	A	161	forest green	161
165				0				0				0				0					0
166				0				0				0				0					0
167				0				0				0				0					0
168				0				0				0				0					0
169				0				0				0				0					0
170				0				0				0				0					0
171				0				0				0				0					0
172				0				0				0				0					0
173				0				0				0				0					0
174				0				0				0				0					0
175				0				0				0				0					0
176				0				0				0				0					0
177				0				0				0				0					0
178				0				0				0				0					0
179				0				0				0				0					0
180	Q:35 A:2	Q	35	2	V:21 I:21 T:3	V	21	3	V:61 I:7 A:1 T:1	V	61	4	Q:48	Q	48	1		Q:48	Q	48	1	GLN	A	162	forest green	162
181	S:32 N:2 I:2 D:1	S	32	4	D:26 N:19	D	26	2	D:60 N:10	D	60	2	S:48	S	48	1		S:48	S	48	1	SER	A	163	forest green	163
182	M:25 L:8 A:2 D:2	M	25	4	A:45	A	45	1	A:68 V:1 S:1	A	68	3	M:48	M	48	1		M:48	M	48	1	MET	A	164	forest green	164
183	S:17 T:16 N:2 G:2	S	17	4	K:40 Q:3 R:2	K	40	3	N:52 K:14 S:2 Q:2	N	52	4	S:48	S	48	1		S:48	S	48	1	SER	A	165	forest green	165
184	A:17 T:13 I:4 V:2 S:1	A	17	5	A:38 T:4 S:3	A	38	3	V:50 A:15 T:3 I:2	V	50	4	A:48	A	48	1		A:48	A	48	1	ALA	A	166	forest green	166
185	A:21 S:10 G:3 T:2 Q:1	A	21	5	D:18 N:13 G:10 S:2 E:2	D	18	5	D:57 N:8 G:2 A:2 S:1	D	57	5	A:48	A	48	1		A:48	A	48	1	ALA	A	167	forest green	167
186	S:18 K:15 L:2 P:1 A:1	S	18	5	S:30 A:14 T:1	S	30	3	S:59 A:10 V:1	S	59	3	K:37 Q:11	K	37	2		K:37 Q:11	K	37	2	LYS	A	168	light green	168
187	I:32 L:2 G:2 Q:1	I	32	4	L:42 I:3	L	42	2	L:70	L	70	1	I:48	I	48	1		I:48	I	48	1	ILE	A	169	forest green	169
188	G:33 L:2 K:1 Q:1	G	33	4	G:45	G	45	1	G:70	G	70	1	G:48	G	48	1		G:48	G	48	1	GLY	A	170	forest green	170
189	A:1	A	1	1				0				0				0					0
190	L:1	L	1	1				0				0				0					0
191	K:1	K	1	1				0				0				0					0
192	L:1	L	1	1				0				0				0					0
193	G:1	G	1	1				0				0				0					0
194	G:1	G	1	1				0				0				0					0
195	G:1	G	1	1				0				0				0					0
196	V:1	V	1	1				0				0				0					0
197				0				0				0				0					0
198				0				0				0				0					0
199				0				0				0				0					0
200				0				0				0				0					0
201				0				0				0				0					0
202				0				0				0				0					0
203	G:17 A:12 S:4 K:2 T:1 L:1	G	17	6	A:19 G:11 T:10 S:5	A	19	4	K:53 G:7 A:7 T:2 R:1	K	53	5	G:48	G	48	1		G:48	G	48	1	GLY	A	171	forest green	171
204	V:18 G:18 T:1	V	18	3	A:29 S:13 G:2 V:1	A	29	4	A:66 S:2 T:1 G:1	A	66	4	G:48	G	48	1		G:48	G	48	1	GLY	A	172	forest green	172
205	A:19 L:14 F:2 N:1 G:1	A	19	5	T:25 Q:9 S:6 L:2 M:2 N:1	T	25	6	N:47 G:7 Q:6 T:6 S:2 V:1 L:1	N	47	7	L:45 V:3	L	45	2		L:45 V:3	L	45	2	MET	A	173	light green	173
206	V:16 Q:10 T:6 L:2 S:2 G:1	V	16	6	F:45	F	45	1	F:69 T:1	F	69	2	V:48	V	48	1		V:48	V	48	1	VAL	A	174	forest green	174
207	Q:15 A:14 T:3 L:2 M:1 G:1 V:1	Q	15	7	A:38 S:2 D:2 L:2 V:1	A	38	5	A:65 D:2 S:1 V:1 R:1	A	65	5	Q:48	Q	48	1		Q:48	Q	48	1	GLN	A	175	forest green	175
208	N:12 T:11 S:9 A:3 V:1 P:1	N	12	6	N:17 T:14 S:6 Q:3 A:3 D:2	N	17	6	A:56 N:6 T:5 S:1 Y:1 K:1	A	56	6	T:25 K:17 A:4 S:2	T	25	4		T:25 K:17 A:4 S:2	T	25	4	THR	A	176	light blue	176
209	S:18 G:15 A:2 I:1 Q:1	S	18	5	G:29 A:6 N:3 V:3 T:2 E:2	G	29	6	A:44 G:9 S:8 T:5 V:4	A	44	5	G:48	G	48	1		G:48	G	48	1	GLY	A	177	forest green	177
210	T:22 Q:6 A:4 N:3 D:1 K:1	T	22	6	Y:14 A:13 G:7 T:6 Q:2 S:2 F:1	Y	14	7	V:47 T:7 Q:6 Y:6 A:3 G:1	V	47	6	Q:48	Q	48	1		Q:48	Q	48	1	GLN	A	178	forest green	178
211	T:24 N:8 A:3 G:2	T	24	4	T:31 L:3 S:2 K:2 A:2 F:2 V:1 N:1 I:1	T	31	9	S:48 T:15 F:2 A:2 I:2 V:1	S	48	6	T:48	T	48	1		T:48	T	48	1	THR	A	179	forest green	179
212	V:2	V	2	1	I:3	I	3	1				0	I:3	I	3	1		I:3	I	3	1
213	G:2	G	2	1	D:3	D	3	1				0	G:3	G	3	1		G:3	G	3	1
214	T:2	T	2	1	A:3	A	3	1				0	T:3	T	3	1		T:3	T	3	1
215	I:2	I	2	1	V:3	V	3	1				0	F:3	F	3	1		F:3	F	3	1
216	A:2	A	2	1	T:3	T	3	1				0	T:3	T	3	1		T:3	T	3	1
217				0	G:3	G	3	1				0	N:3	N	3	1		N:3	N	3	1
218				0	A:3	A	3	1				0	M:3	M	3	1		M:3	M	3	1
219				0	D:3	D	3	1				0	N:3	N	3	1		N:3	N	3	1
220				0	N:3	N	3	1				0				0					0
221				0				0				0				0					0
222				0				0				0				0					0
223				0				0				0				0					0
224				0				0				0				0					0
225				0				0				0				0					0
226				0				0				0				0					0
227	N:16 V:14 L:4 A:2 T:1	N	16	5	G:14 A:11 D:6 T:5 I:4 L:3 S:2	G	14	7	G:57 T:5 A:5 V:1 S:1 D:1	G	57	6	L:26 V:22	L	26	2		L:26 V:22	L	26	2	LEU	A	180	light green	180
228	P:16 G:13 S:3 A:3 N:2	P	16	5	T:18 A:12 V:11 I:2 D:1 Q:1	T	18	6	A:53 T:9 S:4 V:3 K:1	A	53	5	G:45 D:3	G	45	2		G:45 D:3	G	45	2	GLY	A	181	light green	181
229	L:19 T:9 S:4 V:3 K:2	L	19	5	A:13 L:10 S:9 F:4 T:3 M:3 I:2 P:1	A	13	8	G:49 A:9 S:3 V:2 N:2 L:2 P:1 T:1 I:1	G	49	9	T:45 S:3	T	45	2		T:45 S:3	T	45	2	THR	A	182	light green	182
230	S:17 I:10 F:3 D:2 V:2 G:2 A:1	S	17	7	A:18 L:15 I:5 G:3 T:3 V:1	A	18	6	V:47 A:13 L:6 T:2 S:1 G:1	V	47	6	F:23 V:20 T:3 I:2	F	23	4		F:23 V:20 T:3 I:2	F	23	4	ILE	A	183	light blue	183
231	F:12 Q:8 A:5 Y:4 S:3 G:3 E:2	F	12	7	A:33 P:5 G:4 V:2 L:1	A	33	5	T:47 A:9 L:8 G:2 P:2 S:1 V:1	T	47	7	K:23 T:22 G:3	K	23	3		K:23 T:22 G:3	K	23	3	LYS	A	184	yellow	184
232	T:18 N:8 V:4 A:3 S:2 D:1 I:1	T	18	7	A:23 S:10 T:8 V:4	A	23	4	G:47 A:12 V:5 S:3 T:2 D:1	G	47	6	V:23 G:21 T:3 N:1	V	23	4		V:23 G:21 T:3 N:1	V	23	4	VAL	A	185	light blue	185
233	V:14 I:6 M:5 S:4 L:4 G:3 D:1	V	14	7	A:15 T:13 D:13 F:3 G:1	A	15	5	T:51 S:7 A:5 D:5 G:1 N:1	T	51	6	A:23 L:22 Y:3	A	23	3		A:23 L:22 Y:3	A	23	3	ALA	A	186	yellow	186
234				0				0				0				0					0
235				0				0				0				0					0
236				0				0				0				0					0
237				0				0				0				0					0
238				0				0				0				0					0
239				0				0				0				0					0
240				0				0				0				0					0
241				0				0				0				0					0
242				0				0				0				0					0
243				0				0				0				0					0
244				0				0				0				0					0
245				0				0				0				0					0
246	A:18 S:9 T:4 L:3 V:1 G:1	A	18	6	D:25 K:6 A:4 T:4 G:4 V:2	D	25	6	A:47 G:10 D:7 K:3 T:1 V:1 S:1	A	47	7	V:23 S:22 T:3	V	23	3		V:23 S:22 T:3	V	23	3	ILE	A	187	yellow	187
247	A:16 L:12 D:3 Y:3 S:1 Q:1	A	16	6	G:10 A:9 K:9 T:6 L:5 I:3 E:2 P:1	G	10	8	T:57 A:4 K:3 G:2 D:2 P:1 F:1	T	57	7	D:23 L:22 S:3	D	23	3		D:23 L:22 S:3	D	23	3	ASP	A	188	yellow	188
248	G:12 D:10 A:3 T:3 L:3 S:2 N:2 V:1	G	12	8	A:20 T:16 S:5 D:4	A	20	4	A:61 T:6 D:3	A	61	3	S:23 D:18 T:6 N:1	S	23	4		S:23 D:18 T:6 N:1	S	23	4	SER	A	189	light blue	189
249	A:22 T:5 S:3 D:2 N:2 G:1 L:1	A	22	7	T:12 A:11 R:10 S:5 D:3 E:2 G:2	T	12	7	S:47 T:13 A:4 G:3 R:2 V:1	S	47	6	S:32 T:8 N:4 A:4	S	32	4		S:32 T:8 N:4 A:4	S	32	4	SER	A	190	light blue	190
250	L:12 N:8 G:5 V:3 T:3 A:2 S:1 D:1 I:1	L	12	9	A:14 F:7 D:6 S:5 G:5 I:3 K:2 V:2 T:1	A	14	9	G:48 A:12 D:3 L:2 F:2 S:1 T:1 V:1	G	48	8	G:23 A:16 S:5 T:4	G	23	4		G:23 A:16 S:5 T:4	G	23	4	GLY	A	191	light blue	191
251	T:16 G:11 Q:3 A:3 N:2 V:1 D:1	T	16	7	D:11 T:9 S:7 K:5 E:5 N:3 V:2 G:2 A:1	D	11	9	S:55 T:4 I:3 A:3 D:3 K:2	S	55	6	A:23 G:22 N:3	A	23	3		A:23 G:22 N:3	A	23	3	ALA	A	192	yellow	192
252	I:12 A:10 Y:4 T:4 L:2 Q:2 V:1 G:1 M:1	I	12	9	G:17 T:17 I:8 V:1 D:1 M:1	G	17	6	I:47 G:10 T:6 A:3 V:2 D:1 P:1	I	47	7	A:34 V:12 K:2	A	34	3		A:34 V:12 K:2	A	34	3	ALA	A	193	yellow	193
253	Q:13 A:9 T:9 G:4 I:2	Q	13	5	T:28 Y:5 K:5 A:2 L:2 F:1 S:1 I:1	T	28	8	T:52 S:7 A:6 Y:3 I:1 F:1	T	52	6	W:23 Y:22 A:3	W	23	3		W:23 Y:22 A:3	W	23	3	TRP	A	194	yellow	194
254	D:12 T:8 S:5 A:5 I:2 N:1 K:1 P:1 V:1 L:1	D	12	10	V:13 G:10 Y:9 S:8 F:2 I:2 A:1	V	13	7	G:50 F:8 S:3 Y:3 A:2 V:2 T:1 I:1	G	50	8	T:44 I:3 V:1	T	44	3		T:44 I:3 V:1	T	44	3	SER	A	195	yellow	195
255	G:16 T:11 A:3 V:2 P:1 L:1 Y:1 E:1 S:1	G	16	9	M:17 S:9 G:7 T:5 V:3 L:3 Q:1	M	17	7	I:48 S:11 M:4 G:4 T:2 H:1	I	48	6	A:23 S:18 G:4 T:3	A	23	4		A:23 S:18 G:4 T:3	A	23	4	SER	A	196	light blue	196
256	A:19 T:9 G:5 S:2 V:1	A	19	5	G:21 L:8 K:5 N:3 S:3 I:2 T:2 F:1	G	21	8	S:48 G:12 T:3 L:3 I:2 F:1 V:1	S	48	7	S:46 A:2	S	46	2		S:46 A:2	S	46	2	GLY	A	197	light green	197
257	G:17 A:12 I:2 S:2 V:1	G	17	5	V:12 L:9 I:8 Q:6 T:3 F:3 K:2 M:2	V	12	8	L:50 M:6 T:4 Q:3 I:3 V:2 D:1 Y:1	L	50	8	S:23 G:20 V:3 A:2	S	23	4		S:23 G:20 V:3 A:2	S	23	4	SER	A	198	light blue	198
258				0				0				0				0					0
259				0				0				0				0					0
260				0				0				0				0					0
261				0				0				0				0					0
262				0				0				0				0					0
263				0				0				0				0					0
264				0				0				0				0					0
265				0				0				0				0					0
266				0				0				0				0					0
267				0				0				0				0					0
268				0				0				0				0					0
269	T:17 Q:8 A:3 N:2 P:2 I:1 D:1	T	17	7	D:15 Q:9 G:5 V:5 T:5 I:3 E:2 L:1	D	15	8	A:47 S:6 D:4 V:4 Q:3 T:3 I:1 K:1 L:1	A	47	9	T:23 A:20 N:3 G:2	T	23	4		T:23 A:20 N:3 G:2	T	23	4	THR	A	199	light blue	199
270	A:18 P:9 T:3 V:2 I:2 L:1	A	18	6	I:19 D:9 S:6 K:3 V:3 N:2 G:2 T:1	I	19	8	F:47 V:8 S:5 I:4 N:3 K:1 T:1 E:1	F	47	8	G:23 A:10 V:8 T:5 S:2	G	23	5		G:23 A:10 V:8 T:5 S:2	G	23	5	GLY	A	200	blue	200
271	Q:12 A:12 V:3 I:3 T:3 L:2 S:1 K:1	Q	12	8	S:13 G:12 V:8 N:4 I:3 L:3 K:2	S	13	7	N:54 G:4 S:4 V:3 K:2 A:2 I:1	N	54	7	Q:23 I:20 L:3 V:2	Q	23	4		Q:23 I:20 L:3 V:2	Q	23	4	GLN	A	201	light blue	201
272				0				0				0				0					0
273				0				0				0				0					0
274				0				0				0				0					0
275				0				0				0				0					0
276				0				0				0				0					0
277				0				0				0				0					0
278				0				0				0				0					0
279				0				0				0				0					0
280				0				0				0				0					0
281				0				0				0				0					0
282				0				0				0				0					0
283				0				0				0				0					0
284	N:12 I:8 A:5 V:4 T:4 S:3 D:1	N	12	7	T:16 V:11 D:5 G:4 S:3 A:3 K:3	T	16	7	D:47 G:9 T:8 V:3 S:2 A:1	D	47	6	E:23 T:20 S:3 A:2	E	23	4		E:23 T:20 S:3 A:2	E	23	4	GLU	A	202	light blue	202
285	V:14 T:8 N:4 S:4 A:4 D:2 I:1	V	14	7	V:15 T:11 P:6 L:5 G:5 S:2 Q:1	V	15	7	A:47 T:8 V:6 P:3 G:2 I:2 Q:1 D:1	A	47	8	T:23 A:20 D:3 I:2	T	23	4		T:23 A:20 D:3 I:2	T	23	4	THR	A	203	light blue	203
286	A:13 S:8 V:5 G:4 N:3 I:2 P:1 K:1	A	13	8	P:15 E:10 G:6 K:3 N:3 L:2 V:2 S:2 A:2	P	15	9	S:53 P:6 A:3 E:3 V:2 G:1 I:1 N:1	S	53	8	T:25 I:15 V:5 G:3	T	25	4		T:25 I:15 V:5 G:3	T	25	4	THR	A	204	light blue	204
287	A:14 V:10 T:3 N:3 K:3 Q:2 I:1 L:1	A	14	8	P:9 G:8 V:7 A:5 T:4 I:4 S:3 F:2 K:2 L:1	P	9	10	G:51 I:7 P:3 V:3 A:2 T:1 F:1 N:1 D:1	G	51	9	Q:23 N:21 A:4	Q	23	3		Q:23 N:21 A:4	Q	23	3	GLN	A	205	yellow	205
288	G:15 N:8 A:5 V:3 L:2 Y:2 S:2	G	15	7	G:14 K:10 I:7 V:7 A:3 N:2 E:2	G	14	7	T:47 G:6 A:6 V:3 K:3 F:2 D:1 E:1 N:1	T	47	9	I:25 V:20 G:3	I	25	3		I:25 V:20 G:3	I	25	3	ILE	A	206	yellow	206
289	T:13 V:8 G:5 L:4 N:2 S:2 D:1 A:1 I:1	T	13	9	G:12 A:11 T:10 K:3 S:3 F:2 I:2 D:2	G	12	8	A:51 S:6 T:6 G:3 F:2 I:1 D:1	A	51	7	N:25 L:11 I:5 T:3 G:3 M:1	N	25	6		N:25 L:11 I:5 T:3 G:3 M:1	N	25	6	ASN	A	207	blue	207
290	Y:15 L:8 T:6 S:2 D:2 G:2 A:2	Y	15	7	G:12 T:9 A:6 Y:5 F:4 L:3 I:2 K:2 V:2	G	12	9	K:47 V:7 A:6 G:3 I:3 T:2 F:1 D:1	K	47	8	V:25 S:20 F:3	V	25	3		V:25 S:20 F:3	V	25	3	VAL	A	208	yellow	208
291	N:13 S:8 Y:3 T:3 A:3 D:3 G:2 K:1 V:1	N	13	9	A:30 T:5 D:4 S:4 F:2	A	30	5	T:50 A:10 S:3 D:3 K:2 M:1 G:1	T	50	7	L:25 D:20 T:3	L	25	3		L:25 D:20 T:3	L	25	3	VAL	A	209	yellow	209
292	N:14 D:8 G:4 S:3 K:2 A:2 F:2 T:1 V:1	N	14	9	T:24 D:7 A:6 Q:3 M:2 F:2 S:1	T	24	7	V:54 T:9 G:3 A:2 M:1 L:1	V	54	6	S:25 G:20 F:3	S	25	3		S:25 G:20 F:3	S	25	3	SER	A	210	yellow	210
293	A:13 G:11 S:4 K:3 D:3 T:2 N:1	A	13	7	T:22 A:5 I:4 L:4 G:3 V:3 Y:2 K:2	T	22	8	T:53 A:7 V:5 I:2 D:1 L:1 G:1	T	53	7	D:25 Q:11 K:9 T:3	D	25	4		D:25 Q:11 K:9 T:3	D	25	4	ASP	A	211	light blue	211
294	N:12 K:8 G:5 S:4 L:3 D:2 A:1 V:1 Y:1	N	12	9	A:15 V:11 T:8 N:4 K:4 D:2 I:1	A	15	7	I:50 V:8 T:4 D:2 K:2 A:2 E:1 S:1	I	50	8	G:45 D:3	G	45	2		G:45 D:3	G	45	2	GLY	A	212	light green	212
295	G:12 D:12 A:5 Y:2 S:2 Q:2 I:1 E:1	G	12	8	D:13 V:10 T:9 K:3 E:3 I:3 P:2 G:2	D	13	8	G:54 I:5 T:3 K:2 D:2 A:1 V:1 F:1 S:1	G	54	9	K:25 G:20 Q:3	K	25	3		K:25 G:20 Q:3	K	25	3	LYS	A	213	yellow	213
296	L:14 G:8 Y:4 D:3 A:3 N:2 T:2 V:1	L	14	8	A:18 I:9 S:5 E:4 P:2 R:2 N:2 V:1 G:1 T:1	A	18	10	D:54 S:5 A:5 V:3 E:1 Q:1 I:1	D	54	7	G:25 Y:13 F:7 N:3	G	25	4		G:25 Y:13 F:7 N:3	G	25	4	GLY	A	214	light blue	214
297	A:16 F:10 T:4 L:3 N:2 D:1 S:1	A	16	7	A:15 S:13 N:7 D:5 V:2 T:2 P:1	A	15	7	V:52 S:8 D:3 G:2 A:2 E:1 T:1 N:1	V	52	8	G:28 T:17 S:3	G	28	3		G:28 T:17 S:3	G	28	3	GLY	A	215	yellow	215
298	A:16 T:8 S:3 Q:2 I:2 L:2 F:2 D:1 G:1	A	16	9	K:10 D:10 A:8 F:4 V:4 T:4 Q:2 G:2 I:1	K	10	9	K:49 G:7 D:6 F:3 Q:2 R:1 T:1 S:1	K	49	8	F:43 T:3 Y:2	F	43	3		F:43 T:3 Y:2	F	43	3	PHE	A	216	yellow	216
299	A:15 F:8 T:6 N:2 D:2 Q:1 S:1 K:1 H:1	A	15	9	A:12 F:10 G:8 T:7 D:3 S:3 V:2	A	12	7	I:40 V:8 T:7 A:4 S:4 F:3 G:2 D:2	I	40	8	T:45 A:3	T	45	2		T:45 A:3	T	45	2	THR	A	217	light green	217
300	I:15 T:10 D:3 A:3 N:2 Q:2 G:1 S:1	I	15	8	V:18 T:15 G:4 A:3 K:3 D:2	V	18	6	A:50 D:7 V:5 G:4 T:3 I:1	A	50	6	F:25 D:20 L:3	F	25	3		F:25 D:20 L:3	F	25	3	PHE	A	218	yellow	218
301	N:16 D:8 Q:3 I:3 A:2 T:2 L:1 G:1 V:1	N	16	9	A:24 V:10 K:5 I:2 P:2 T:2	A	24	6	N:47 A:8 V:7 I:3 K:3 P:1 Q:1	N	47	7	T:25 Q:20 S:3	T	25	3		T:25 Q:20 S:3	T	25	3	THR	A	219	yellow	219
302	T:13 Q:8 N:8 S:3 A:2 K:2 Y:1	T	13	7	A:10 K:10 T:10 N:5 P:4 L:3 D:2 G:1	A	10	8	G:48 A:7 S:5 K:3 T:2 D:2 L:1 E:1 N:1	G	48	9	D:25 N:20 A:3	D	25	3		D:25 N:20 A:3	D	25	3	ASP	A	220	yellow	220
303	A:14 N:11 T:5 G:4 Q:1 D:1 L:1	A	14	7	A:27 G:10 N:4 T:2 E:2	A	27	5	D:47 A:7 K:6 G:5 N:2 T:2 S:1	D	47	7	Q:25 G:20 T:3	Q	25	3		Q:25 G:20 T:3	Q	25	3	GLN	A	221	yellow	221
304	G:20 A:6 V:3 Q:3 T:2 Y:1 L:1 H:1	G	20	8	G:13 I:10 T:7 E:5 P:4 M:3 A:3	G	13	7	D:47 K:7 E:5 G:5 T:3 I:2 A:1	D	47	7	N:25 G:8 T:5 Q:5 A:3 S:2	N	25	6		N:25 G:8 T:5 Q:5 A:3 S:2	N	25	6	ASN	A	222	blue	222
305	A:20 Q:9 N:4 I:2 G:1 T:1	A	20	6	N:13 E:10 A:6 S:5 K:3 Q:3 H:3 I:2	N	13	8	A:50 I:6 K:3 E:3 S:3 N:3 V:2	A	50	7	N:23 A:14 G:6 V:3 S:1 T:1	N	23	6		N:23 A:14 G:6 V:3 S:1 T:1	N	23	6	ASN	A	223	blue	223
306				0				0				0				0					0
307				0				0				0				0					0
308				0				0				0				0					0
309				0				0				0				0					0
310				0				0				0				0					0
311				0				0				0				0					0
312				0				0				0				0					0
313				0				0				0				0					0
314				0				0				0				0					0
315				0				0				0				0					0
316	K:12 A:8 I:4 N:3 Q:3 T:2 D:2 L:1 G:1 V:1	K	12	10	A:16 S:10 I:8 K:3 V:2 T:2 D:2	A	16	7	A:60 I:4 S:3 T:2 V:1	A	60	5	Q:22 I:19 G:5 L:1 H:1	Q	22	5		Q:22 I:19 G:5 L:1 H:1	Q	22	5	GLN	A	224	blue	224
317	A:19 L:9 S:5 G:1 T:1 Q:1 N:1	A	19	7	K:10 I:10 T:7 N:7 A:3 Q:2 P:2 S:1 L:1	K	10	9	T:42 A:11 S:5 I:3 Q:2 N:2 K:2 L:1 Y:1 G:1	T	42	10	T:31 A:10 S:4 N:3	T	31	4		T:31 A:10 S:4 N:3	T	31	4	ALA	A	225	light blue	225
318	G:14 S:8 A:8 I:2 T:2 N:1 Q:1 D:1	G	14	8	A:12 I:10 T:10 S:4 V:3 G:2 D:2	A	12	7	I:49 A:8 T:3 S:3 D:2 G:2 R:1 E:1 K:1	I	49	9	L:23 Q:8 S:5 G:5 I:5 A:2	L	23	6		L:23 Q:8 S:5 G:5 I:5 A:2	L	23	6	LEU	A	226	blue	226
319	F:15 T:9 A:6 G:4 V:2 N:1	F	15	6	A:14 G:10 S:9 K:5 I:2 N:2 T:1	A	14	7	N:47 I:7 A:6 S:4 K:2 G:2 T:1 V:1	N	47	8	S:25 T:10 A:9 F:3 G:1	S	25	5		S:25 T:10 A:9 F:3 G:1	S	25	5	SER	A	227	blue	227
320	T:22 N:4 F:3 A:3 S:2 V:2 K:1	T	22	7	A:17 E:10 T:8 I:3 N:2 P:2 H:1	A	17	7	K:47 A:8 N:7 T:3 E:2 H:1 V:1 S:1	K	47	8	S:22 T:9 V:8 A:7 Q:2	S	22	5		S:22 T:9 V:8 A:7 Q:2	S	22	5	SER	A	228	blue	228
321	A:27 T:4 G:3 N:1 E:1 D:1	A	27	6	A:16 T:14 I:4 G:3 V:2 D:2 S:2	A	16	7	K:47 A:8 D:5 T:5 V:1 L:1 I:1 E:1 N:1	K	47	9	T:25 A:22 V:1	T	25	3		T:25 A:22 V:1	T	25	3	THR	A	229	yellow	229
322	N:13 V:10 G:5 A:4 T:3 L:1 F:1	N	13	7	A:10 G:10 S:6 N:4 K:4 E:3 L:3 Q:2 V:1	A	10	9	V:48 K:9 A:7 G:2 Q:1 T:1 D:1 N:1	V	48	8	A:26 Q:7 S:5 T:5 G:3 V:2	A	26	6		A:26 Q:7 S:5 T:5 G:3 V:2	A	26	6	ALA	A	230	blue	230
323	I:15 G:9 T:4 A:4 N:3 V:2	I	15	6	A:22 I:8 S:6 T:3 L:2 M:2	A	22	6	A:59 L:5 I:2 T:2 M:2	A	59	5	V:22 A:14 S:8 T:3 N:1	V	22	5		V:22 A:14 S:8 T:3 N:1	V	22	5	VAL	A	231	blue	231
324				0				0				0				0					0
325				0				0				0				0					0
326				0				0				0				0					0
327				0				0				0				0					0
328				0				0				0				0					0
329				0				0				0				0					0
330				0				0				0				0					0
331				0				0				0				0					0
332				0				0				0				0					0
333	A:21 V:6 G:4 F:2 I:1 P:1 D:1 T:1	A	21	8	A:14 Y:10 I:5 K:4 G:3 D:2 M:2 E:2 V:1	A	14	9	S:40 A:13 D:5 I:4 M:2 Y:2 K:1 H:1 E:1 G:1	S	40	10	T:23 V:15 I:5 A:3 Q:2	T	23	5		T:23 V:15 I:5 A:3 Q:2	T	23	5	THR	A	232	blue	232
334	S:15 I:8 A:7 E:2 F:2 L:1 G:1 K:1	S	15	8	A:13 I:12 V:6 N:5 Q:4 M:3	A	13	6	A:50 Q:7 I:6 N:4 V:3	A	50	5	A:26 F:20 T:2	A	26	3		A:26 F:20 T:2	A	26	3	ALA	A	233	yellow	233
335	V:13 F:8 S:6 T:3 G:3 I:2 A:1 D:1	V	13	8	N:17 E:10 G:4 Y:3 I:3 T:2 A:2 D:2	N	17	8	I:47 N:8 T:6 A:4 E:2 G:2 S:1	I	47	7	L:23 G:16 T:3 S:2 A:2 V:2	L	23	6		L:23 G:16 T:3 S:2 A:2 V:2	L	23	6	VAL	A	234	blue	234
336	T:15 N:9 G:4 D:3 V:3 S:1 A:1 F:1	T	15	8	A:19 N:12 K:5 E:4 G:2 V:2 S:1	A	19	7	N:50 G:8 A:7 K:4 E:1	N	50	5	F:25 T:10 A:9 S:4	F	25	4		F:25 T:10 A:9 S:4	F	25	4	PHE	A	235	light blue	235
337	S:13 T:11 G:5 N:3 F:2 V:2 D:1	S	13	7	K:11 N:10 I:5 T:4 L:4 A:3 E:3 V:2 D:2 R:1	K	11	10	D:47 V:7 K:5 L:3 I:3 N:2 E:1 S:1 T:1	D	47	9	G:29 S:15 N:4	G	29	3		G:29 S:15 N:4	G	29	3	GLY	A	236	yellow	236
338	S:11 T:10 G:9 A:4 Q:1 D:1 V:1	S	11	7	L:10 G:9 A:9 N:4 T:3 K:3 Y:2 D:2 I:2 S:1	L	10	10	K:47 Y:8 G:5 L:4 A:2 I:2 N:2	K	47	7	A:39 T:9	A	39	2		A:39 T:9	A	39	2	SER	A	237	light green	237
339	G:13 T:9 A:5 N:3 S:2 I:1 P:1 Q:1 F:1 K:1	G	13	10	D:13 G:12 A:8 E:5 I:4 V:3	D	13	6	L:47 A:10 G:5 E:4 D:3 I:1	L	47	6	S:23 T:13 A:7 G:5	S	23	4		S:23 T:13 A:7 G:5	S	23	4	SER	A	238	light blue	238
340	Q:12 A:10 G:6 T:3 V:2 N:1 S:1 Y:1 E:1	Q	12	9	G:13 E:12 A:5 T:5 K:4 Y:3 N:2 L:1	G	13	8	D:47 S:6 E:5 T:5 K:2 G:2 L:1 A:1 Q:1	D	47	9	T:35 A:10 I:3	T	35	3		T:35 A:10 I:3	T	35	3	THR	A	239	yellow	239
341	L:12 A:10 T:8 E:3 G:3 I:1	L	12	6	T:18 A:7 G:5 S:4 E:3 I:2 L:2 M:2 N:2	T	18	9	Q:47 T:6 G:4 V:4 A:3 L:3 I:2 S:1	Q	47	8	A:30 G:7 S:6 T:5	A	30	4		A:30 G:7 S:6 T:5	A	30	4	ALA	A	240	light blue	240
342	G:10 V:8 A:5 L:4 I:3 N:2 T:2 D:2 F:1	G	10	9	G:17 L:7 V:5 T:3 S:3 E:3 M:3 A:2 D:2	G	17	9	T:47 G:7 D:7 V:4 L:2 N:1 E:1 S:1	T	47	8	G:25 N:9 S:8 T:6	G	25	4		G:25 N:9 S:8 T:6	G	25	4	GLY	A	241	light blue	241
343	I:13 T:10 A:6 L:3 G:2 D:1 S:1 K:1	I	13	8	V:14 K:12 E:5 G:3 Q:3 M:2 R:2 S:2 L:1 A:1	V	14	10	G:48 V:7 S:6 K:3 E:2 Y:2 I:1 A:1	G	48	8	S:23 G:15 N:7 L:3	S	23	4		S:23 G:15 N:7 L:3	S	23	4	THR	A	242	light blue	242
344	A:13 T:9 G:8 I:3 Y:2 N:1 V:1	A	13	7	L:12 A:10 V:9 M:7 D:3 T:2 N:2	L	12	7	M:47 T:6 A:4 V:3 L:3 Y:2 S:2 D:2 Q:1	M	47	9	G:30 T:18	G	30	2		G:30 T:18	G	30	2	GLY	A	243	light green	243
345				0				0				0				0					0
346				0				0				0				0					0
347				0				0				0				0					0
348				0				0				0				0					0
349				0				0				0				0					0
350				0				0				0				0					0
351	N:14 T:11 I:5 A:2 Q:1 V:1 G:1 S:1 Y:1	N	14	9	A:17 S:12 T:5 G:4 D:3 Y:3 K:1	A	17	7	Y:47 S:6 A:6 N:3 T:3 G:2 L:1 V:1 E:1	Y	47	9	T:24 A:17 L:3 G:2 Q:1 P:1	T	24	6		T:24 A:17 L:3 G:2 Q:1 P:1	T	24	6	THR	A	244	blue	244
352	T:15 A:8 N:7 S:3 I:1 G:1 D:1 F:1	T	15	8	S:21 V:7 N:5 K:3 A:3 L:3 E:2 T:1	S	21	8	A:48 S:6 V:5 G:4 K:3 E:2 T:2	A	48	7	A:29 V:13 T:4 S:2	A	29	4		A:29 V:13 T:4 S:2	A	29	4	ALA	A	245	light blue	245
353	D:13 V:10 T:6 S:3 A:3 M:2	D	13	6	V:19 T:5 L:5 N:4 G:4 E:3 A:2 R:2 D:1	V	19	9	S:47 L:6 A:6 V:5 N:3 D:1 G:1 T:1	S	47	8	L:23 G:12 V:7 A:6	L	23	4		L:23 G:12 V:7 A:6	L	23	4	ALA	A	246	light blue	246
354	T:15 P:13 D:3 L:2 A:2 I:1 S:1	T	15	7	A:11 K:10 N:9 V:5 D:3 S:3 E:2 T:2	A	11	8	I:48 A:7 K:4 L:4 N:3 D:2 V:1 S:1	I	48	8	T:27 A:7 N:6 G:3 E:2 V:2 S:1	T	27	7		T:27 A:7 N:6 G:3 E:2 V:2 S:1	T	27	7	SER	A	247	blue	247
355	A:14 N:12 T:3 G:2 L:2 P:2 I:1 V:1	A	14	8	A:14 E:12 G:5 N:3 L:3 V:3 T:3 K:2	A	14	8	D:47 A:6 E:4 K:4 L:3 G:3 M:1 N:1 S:1	D	47	9	V:23 L:13 Q:7 A:3 G:2	V	23	5		V:23 L:13 Q:7 A:3 G:2	V	23	5	PRO	A	248	blue	248
356	A:17 L:12 T:4 Q:1 N:1 G:1 D:1	A	17	7	G:20 V:7 T:6 A:4 P:3 K:3 I:2	G	20	7	T:49 G:6 L:4 V:3 A:3 E:2 I:2 S:1	T	49	8	T:26 S:12 I:7 A:3	T	26	4		T:26 S:12 I:7 A:3	T	26	4	SER	A	249	light blue	249
357	A:12 T:10 Q:3 G:3 L:2 S:2 P:2 V:2 D:1	A	12	9	V:11 K:11 A:7 D:5 P:3 I:3 G:2 S:2 L:1	V	11	9	S:50 V:4 E:4 K:3 D:2 A:2 I:2 G:2 L:1	S	50	9	L:30 I:8 S:8 A:2	L	30	4		L:30 I:8 S:8 A:2	L	30	4	PHE	A	250	light blue	250
358	L:23 T:7 A:3 S:2 Q:1 I:1	L	23	6	A:14 I:10 S:8 V:4 L:3 G:3 D:2 T:1	A	14	8	G:47 S:7 V:6 A:6 T:3 L:1	G	47	6	N:23 Q:12 I:7 G:4 A:2	N	23	5		N:23 Q:12 I:7 G:4 A:2	N	23	5	GLN	A	251	blue	251
359	T:19 A:11 L:3 G:2 N:1 M:1	T	19	6	S:13 V:13 L:7 A:5 T:3 K:2 N:2	S	13	7	N:47 L:7 S:4 K:3 A:3 V:3 I:2 T:1	N	47	8	S:33 A:7 M:3 T:2 L:2 P:1	S	33	6		S:33 A:7 M:3 T:2 L:2 P:1	S	33	6	THR	A	252	blue	252
360				0				0	L:1	L	1	1				0					0
361				0				0	T:1	T	1	1				0					0	LEU	A	253		253
362				0				0	S:1	S	1	1				0					0	ALA	A	254		254
363				0				0	V:1	V	1	1				0					0	LEU	A	255		255
364				0				0	K:1	K	1	1				0					0	SER	A	256		256
365				0				0	D:1	D	1	1				0					0	THR	A	257		257
366	T:11 V:9 G:6 A:5 I:4 K:1 N:1	T	11	7	A:11 L:10 N:7 T:5 G:5 V:4 S:3	A	11	7	L:50 A:6 G:4 K:4 T:3 S:1 V:1 E:1	L	50	8	A:29 S:12 G:4 T:3	A	29	4		A:29 S:12 G:4 T:3	A	29	4	SER	A	258	light blue	258
367	G:18 A:9 I:3 V:3 T:2 L:1 S:1	G	18	7	A:17 S:5 G:4 P:3 D:3 K:3 V:3 L:2 M:2 T:2 H:1	A	17	11	K:48 A:7 G:6 S:3 T:2 L:2 V:1 I:1	K	48	8	A:37 G:6 T:3 S:1 V:1	A	37	5		A:37 G:6 T:3 S:1 V:1	A	37	5	ALA	A	259	blue	259
368	G:14 A:14 T:6 P:1 S:1 V:1	G	14	6	A:13 S:10 V:5 G:5 D:4 K:2 T:2 L:2 Q:2	A	13	9	L:47 G:7 S:3 A:3 V:3 T:2 Q:2 K:1 D:1 N:1	L	47	10	T:36 A:10 S:2	T	36	3		T:36 A:10 S:2	T	36	3	THR	A	260	yellow	260
369	T:14 A:13 G:3 V:3 S:2 L:1 D:1	T	14	7	D:12 V:12 K:7 G:5 S:3 L:3 N:2 A:1	D	12	8	E:47 K:8 D:5 V:4 S:3 N:1 Q:1 G:1	E	47	8	S:31 T:7 G:5 Q:3 A:2	S	31	5		S:31 T:7 G:5 Q:3 A:2	S	31	5	SER	A	261	blue	261
370	D:11 S:10 A:7 T:3 G:2 P:2 L:2	D	11	7	I:15 K:9 V:6 D:5 T:3 A:3 E:2 F:2	I	15	8	S:47 D:7 I:4 F:3 K:3 V:3 T:1 A:1 G:1	S	47	9	S:33 A:7 T:6 N:2	S	33	4		S:33 A:7 T:6 N:2	S	33	4	ALA	A	262	light blue	262
371	Q:12 G:10 A:9 D:4 T:1 N:1	Q	12	6	A:14 D:9 K:6 T:6 G:5 S:3 N:2	A	14	7	L:47 G:4 F:4 D:3 A:3 K:3 N:2 T:2 S:2	L	47	9	L:23 S:14 G:4 T:4 A:2 N:1	L	23	6		L:23 S:14 G:4 T:4 A:2 N:1	L	23	6	LEU	A	263	blue	263
372	A:18 M:8 T:6 G:2 P:1 F:1 K:1	A	18	7	L:15 G:12 Q:5 T:3 A:3 V:3 F:2 D:2	L	15	8	K:47 S:5 L:4 Q:3 F:3 G:3 A:2 D:2 N:1	K	47	9	S:30 M:8 T:5 A:5	S	30	4		S:30 M:8 T:5 A:5	S	30	4	SER	A	264	light blue	264
373	T:25 A:5 V:2 L:2 G:1 I:1 S:1	T	25	7	T:10 Q:10 M:7 A:5 S:4 E:3 K:3 L:2 D:1	T	10	9	A:47 S:5 T:5 F:5 Q:3 M:2 D:1 L:1 E:1	A	47	9	A:26 S:8 M:7 T:5 G:2	A	26	5		A:26 S:8 M:7 T:5 G:2	A	26	5	ALA	A	265	blue	265
374	L:14 T:12 A:5 G:2 S:2 D:2	L	14	6	R:10 T:10 F:8 S:5 V:4 D:3 A:2 H:2 G:1	R	10	9	G:48 T:9 F:3 A:3 R:2 S:2 V:2 D:1	G	48	8	A:30 S:13 T:3 N:2	A	30	4		A:30 S:13 T:3 N:2	A	30	4	THR	A	266	light blue	266
375	G:13 A:11 S:6 L:5 T:2	G	13	5	S:16 F:10 T:6 V:5 A:4 N:2 G:2	S	16	7	Q:47 A:9 F:3 V:3 S:2 G:2 T:2 N:1 D:1	Q	47	9	D:23 A:14 S:5 Q:4 T:2	D	23	5		D:23 A:14 S:5 Q:4 T:2	D	23	5	ASP	A	267	blue	267
376	L:13 Q:8 A:6 G:3 T:3 V:2 P:1 S:1	L	13	8	D:10 T:8 A:6 L:6 K:5 S:5 V:3 N:2	D	10	8	D:50 L:4 G:4 K:3 A:3 S:2 V:1 T:1 F:1 N:1	D	50	10	Q:28 A:14 S:3 M:3	Q	28	4		Q:28 A:14 S:3 M:3	Q	28	4	GLN	A	268	light blue	268
377	A:20 P:8 M:3 T:2 Q:1 L:1 N:1 F:1	A	20	8	L:13 A:9 Y:7 G:5 D:5 T:3 V:3	L	13	7	F:47 S:5 G:4 A:4 D:3 L:3 Y:2 V:1 Q:1	F	47	9	A:25 L:15 S:7 Q:1	A	25	4		A:25 L:15 S:7 Q:1	A	25	4	ALA	A	269	light blue	269
378	A:15 S:9 Q:4 V:3 G:3 I:1 T:1 K:1	A	15	8	D:12 G:11 V:7 S:3 T:3 K:3 A:2 L:2 Q:1 N:1	D	12	10	T:49 G:6 A:4 S:3 V:3 D:3 Q:1 N:1	T	49	8	A:28 T:13 L:7	A	28	3		A:28 T:13 L:7	A	28	3	ASN	A	270	yellow	270
379	T:15 A:12 V:6 I:2 Y:1 D:1	T	15	6	A:16 V:12 S:4 L:4 D:3 T:2 N:2 G:2	A	16	8	S:50 V:6 T:5 G:3 A:3 L:1 D:1 F:1	S	50	8	A:38 T:7 Q:3	A	38	3		A:38 T:7 Q:3	A	38	3	ALA	A	271	yellow	271
380	A:15 I:12 G:3 N:2 D:1 S:1 P:1 T:1 V:1	A	15	9	T:11 S:10 A:10 G:10 F:2 D:2	T	11	6	L:47 A:9 G:4 S:3 D:2 T:2 I:1 F:1 V:1	L	47	9	A:29 I:16 L:2 T:1	A	29	4		A:29 I:16 L:2 T:1	A	29	4	THR	A	272	light blue	272
381	A:30 V:2 T:2 M:1 G:1 P:1	A	30	6	A:29 T:5 K:4 F:3 G:2 S:1 P:1	A	29	7	T:43 A:14 S:8 K:3 N:1 P:1	T	43	6	A:23 T:10 N:8 I:7	A	23	4		A:23 T:10 N:8 I:7	A	23	4	ALA	A	273	light blue	273
382	A:19 N:10 I:2 V:2 S:2 T:1 P:1	A	19	7	A:15 T:11 K:7 N:4 G:3 F:3 L:2	A	15	7	M:47 T:6 A:5 G:4 D:3 K:2 N:2 V:1	M	47	8	M:23 N:13 S:7 A:5	M	23	4		M:23 N:13 S:7 A:5	M	23	4	MET	A	274	light blue	274
383				0	D:3	D	3	1				0				0					0
384				0	I:3	I	3	1				0				0					0
385				0				0				0				0					0
386				0				0				0				0					0
387				0				0				0				0					0
388				0				0				0				0					0
389	G:13 M:8 A:6 T:5 N:2 Q:2 S:1	G	13	7	T:19 G:7 P:7 V:3 A:3 K:3 I:2 S:1	T	19	8	G:55 T:5 I:3 F:3 P:3 L:1	G	55	6	Q:23 A:13 N:7 V:3 I:2	Q	23	5		Q:23 A:13 N:7 V:3 I:2	Q	23	5	VAL	A	275	blue	275
390	G:16 I:10 V:2 Q:2 N:2 S:2 A:2 T:1	G	16	8	P:13 W:10 G:9 A:7 D:2 E:2 T:2	P	13	7	T:51 P:6 A:5 V:3 W:2 S:1 I:1 G:1	T	51	8	T:23 V:8 A:7 I:5 N:5	T	23	5		T:23 V:8 A:7 I:5 N:5	T	23	5	ALA	A	276	blue	276
391	A:14 S:9 G:3 I:2 N:2 P:2 T:1 L:1 V:1	A	14	9	P:9 G:8 A:7 T:5 F:5 S:4 V:4 L:3	P	9	8	S:48 T:5 A:5 F:4 P:3 G:2 V:2 Y:1	S	48	8	Q:23 A:13 V:7 K:3 N:2	Q	23	5		Q:23 A:13 V:7 K:3 N:2	Q	23	5	GLN	A	277	blue	277
392	A:17 Q:8 N:2 T:2 S:2 P:2 G:1 D:1	A	17	8	A:20 T:10 G:7 S:2 D:2 L:2 I:2	A	20	7	S:49 T:4 G:4 F:4 A:3 D:3 L:2 E:1	S	49	8	V:23 Q:13 A:9 P:3	V	23	4		V:23 Q:13 A:9 P:3	V	23	4	ILE	A	278	light blue	278
393	I:10 V:8 T:6 Q:4 A:3 G:2 P:1 N:1	I	10	8	A:15 G:12 V:7 L:4 P:4 K:3	A	15	6	A:51 G:6 S:5 V:4 Q:2 L:2	A	51	6	N:23 I:15 Q:7 P:3	N	23	4		N:23 I:15 Q:7 P:3	N	23	4	ASN	A	279	light blue	279
394	T:19 N:10 V:2 I:2 S:1 Q:1	T	19	6	A:25 T:12 I:2 L:2 G:2 N:1 V:1	A	25	7	T:50 A:10 N:4 S:3 I:2 F:1	T	50	6	A:25 N:13 I:7 T:3	A	25	4		A:25 N:13 I:7 T:3	A	25	4	ALA	A	280	light blue	280
395	S:21 A:6 T:4 N:3 L:1	S	21	5	A:18 T:10 G:6 V:4 K:3 N:2 E:2	A	18	7	G:53 A:11 T:4 P:1 S:1	G	53	5	V:26 A:13 N:7 Q:2	V	26	4		V:26 A:13 N:7 Q:2	V	26	4	VAL	A	281	light blue	281
396	T:15 V:9 S:3 G:2 P:2 N:1 A:1 Q:1 L:1	T	15	9	A:25 V:5 G:3 Q:3 P:3 T:3 F:2 N:1	A	25	8	V:49 A:9 G:4 I:3 T:3 F:1 N:1	V	49	7	N:23 V:13 A:7 S:3 I:2	N	23	5		N:23 V:13 A:7 S:3 I:2	N	23	5	ASN	A	282	blue	282
397				0				0				0				0					0
398				0				0				0				0					0
399				0				0				0				0					0
400				0				0				0				0					0
401	G:12 N:8 P:4 T:4 A:3 L:2 K:1 Q:1	G	12	8	G:15 A:14 T:6 F:3 E:2 Q:2 P:2 D:1	G	15	8	T:52 A:8 I:4 G:3 E:2	T	52	5	Q:23 N:18 V:7	Q	23	3		Q:23 N:18 V:7	Q	23	3	LYS	A	283	yellow	283
402	V:14 A:11 T:3 D:3 P:2 L:1 Q:1	V	14	7	T:17 A:17 L:4 I:2 G:1 D:1	T	17	6	V:47 A:9 T:7 I:2 D:1 K:1 L:1 G:1	V	47	8	P:23 K:8 N:8 T:4 L:3 A:2	P	23	6		P:23 K:8 N:8 T:4 L:3 A:2	P	23	6	PRO	A	284	blue	284
403	A:13 P:8 V:7 T:3 I:2 Q:2 G:1 S:1	A	13	8	Y:10 I:8 A:6 D:5 S:3 L:2 G:2 M:2 T:2 V:1 N:1	Y	10	11	G:50 A:8 I:4 Y:2 T:2 V:2 F:1	G	50	7	Q:23 P:13 K:7 D:3 V:2	Q	23	5		Q:23 P:13 K:7 D:3 V:2	Q	23	5	GLN	A	285	blue	285
404	S:17 P:8 A:4 T:2 K:2 V:2 E:1 L:1	S	17	8	T:14 A:12 G:4 K:3 V:3 L:2 D:2 F:1 P:1	T	14	9	A:53 T:11 G:4 P:1	A	53	4	T:23 P:7 A:7 K:5 I:3 N:2 V:1	T	23	7		T:23 P:7 A:7 K:5 I:3 N:2 V:1	T	23	7	THR	A	286	blue	286
405	T:13 Q:12 S:7 G:2 L:1 D:1 V:1	T	13	7	A:19 G:9 L:4 I:3 P:2 W:2 V:2 N:1	A	19	8	G:50 A:7 L:4 T:2 W:2 N:1 V:1 D:1 P:1	G	50	9	V:23 T:13 A:6 S:4 K:2	V	23	5		V:23 T:13 A:6 S:4 K:2	V	23	5	VAL	A	287	blue	287
406	F:14 V:10 T:3 A:3 L:2 N:2 K:1 E:1 S:1	F	14	9	G:14 L:9 T:5 V:4 D:3 N:3 K:2 R:1 I:1	G	14	9	L:50 A:6 G:6 T:3 V:2 K:2	L	50	6	S:26 V:13 T:7 P:2	S	26	4		S:26 V:13 T:7 P:2	S	26	4	SER	A	288	light blue	288
407	Q:12 S:10 L:5 T:3 F:3 D:2 A:1 V:1	Q	12	8	T:13 G:12 L:4 V:3 A:2 D:2 N:2 P:2 Q:1 I:1	T	13	10	Q:41 T:10 G:5 A:3 L:3 S:3 N:1 P:1 D:1 I:1	Q	41	10	N:23 S:13 V:10 A:2	N	23	4		N:23 S:13 V:10 A:2	N	23	4	ASN	A	289	light blue	289
408	T:12 S:10 N:5 G:4 A:2 I:2 Q:1 F:1	T	12	8	L:10 D:9 T:7 S:3 G:3 F:2 I:2 K:2 A:2 N:1 Y:1	L	10	11	T:53 A:3 D:3 L:3 V:3 N:1 K:1 Y:1 G:1	T	53	9	L:23 G:9 S:7 T:5 N:4	L	23	5		L:23 G:9 S:7 T:5 N:4	L	23	5	LEU	A	290	blue	290
409	T:13 V:5 L:5 Q:3 S:3 A:3 I:2 P:2 D:1	T	13	9	T:24 E:4 A:4 N:3 G:2 P:2 K:2 L:1	T	24	8	A:54 T:6 E:3 G:2 Q:1 S:1 V:1 K:1	A	54	8	N:29 L:13 G:3 V:2 T:1	N	29	5		N:29 L:13 G:3 V:2 T:1	N	29	5	ASP	A	291	blue	291
410	L:15 N:7 T:5 S:4 D:3 F:1 V:1 A:1	L	15	8	E:9 S:7 T:6 V:5 Q:4 I:3 A:3 G:2 N:2 D:1	E	9	10	S:51 T:6 G:4 E:3 A:2 D:1 Q:1 F:1	S	51	8	I:23 D:13 L:7 A:3 S:2	I	23	5		I:23 D:13 L:7 A:3 S:2	I	23	5	ILE	A	292	blue	292
411	S:9 I:8 A:5 T:5 L:3 V:2 N:2 E:2 D:1	S	9	9	A:17 T:9 S:5 K:4 G:2 F:2 I:2 Q:1	A	17	8	A:51 T:9 S:4 G:2 F:2 K:1	A	51	6	S:23 I:13 D:7 N:3 G:2	S	23	5		S:23 I:13 D:7 N:3 G:2	S	23	5	SER	A	293	blue	293
412	T:16 A:8 N:5 S:4 V:2 L:2	T	16	6	N:10 S:10 G:7 T:6 A:5 P:2 V:1 I:1	N	10	8	A:49 T:7 N:4 S:3 P:2 G:1 V:1 D:1 I:1	A	49	9	T:23 S:13 I:7 Q:3 L:2	T	23	5		T:23 S:13 I:7 Q:3 L:2	T	23	5	THR	A	294	blue	294
413	G:16 N:9 T:5 A:4 M:2 Y:1	G	16	6	V:10 T:10 G:6 A:5 D:5 N:4 S:2	V	10	7	S:47 N:7 T:4 A:3 F:2 D:2 V:2 G:1 K:1	S	47	9	Q:23 T:13 S:7 A:3 D:2	Q	23	5		Q:23 T:13 S:7 A:3 D:2	Q	23	5	GLN	A	295	blue	295
414	D:13 A:10 G:7 T:4 V:2 P:1	D	13	6	Q:13 N:10 G:6 I:4 T:2 A:2 K:2 D:2 V:1	Q	13	9	G:51 L:3 N:3 T:3 D:2 K:2 Q:2 V:1 A:1 Y:1 I:1	G	51	11	T:30 V:13 M:3 I:2	T	30	4		T:30 V:13 M:3 I:2	T	30	4	THR	A	296	light blue	296
415	L:13 T:11 D:3 A:3 N:2 S:2 G:1 V:1 P:1	L	13	9	G:18 K:10 T:7 I:4 Q:3 A:2 S:1	G	18	7	S:48 G:6 K:4 I:3 L:3 A:2 Q:1 F:1 V:1 D:1	S	48	10	G:23 S:15 V:10	G	23	3		G:23 S:15 V:10	G	23	3	GLY	A	297	yellow	297
416	T:13 S:8 Q:3 L:3 I:3 D:2 N:2 A:1 V:1 P:1	T	13	10	T:13 L:12 G:10 A:3 S:3 D:2 V:2	T	13	7	T:51 G:4 D:3 L:3 S:3 A:2 M:1 K:1 Q:1 V:1	T	51	10	A:23 G:13 S:10 T:2	A	23	4		A:23 G:13 S:10 T:2	A	23	4	ALA	A	298	light blue	298
417				0	V:1	V	1	1	V:1	V	1	1				0					0
418				0	K:1	K	1	1	K:1	K	1	1				0					0
419				0	G:1	G	1	1	G:1	G	1	1				0					0
420				0	A:1	A	1	1	A:1	A	1	1				0					0
421				0	Q:1	Q	1	1	Q:1	Q	1	1				0					0
422				0				0				0				0					0
423				0				0				0				0					0
424				0				0				0				0					0
425				0				0				0				0					0
426				0				0				0				0					0
427				0				0				0				0					0
428				0				0				0				0					0
429				0				0				0				0					0
430				0				0				0				0					0
431				0				0				0				0					0
432	F:12 A:11 V:4 L:3 D:2 E:2 T:1 P:1 Q:1	F	12	9	D:10 L:10 T:8 A:4 S:3 M:3 F:3 V:2 Q:1 G:1	D	10	10	A:50 V:3 T:3 L:3 N:3 D:3 Q:2 E:1 S:1 K:1	A	50	10	Y:23 A:13 G:7 I:3 V:2	Y	23	5		Y:23 A:13 G:7 I:3 V:2	Y	23	5	TYR	A	299	blue	299
433	T:15 N:10 L:4 A:2 M:1 I:1 S:1 Q:1 G:1 Y:1	T	15	10	V:12 T:10 L:10 S:6 E:3 K:2 G:1 A:1	V	12	8	V:50 L:7 T:4 S:3 D:3 A:2 I:1	V	50	7	Q:23 N:13 A:7 D:3 S:2	Q	23	5		Q:23 N:13 A:7 D:3 S:2	Q	23	5	GLN	A	300	blue	300
434	V:16 Q:8 A:4 T:3 M:2 L:2 R:1 D:1	V	16	8	T:15 S:10 G:4 V:4 L:3 I:3 A:3 P:2 M:1	T	15	9	T:53 D:5 G:4 S:2 M:2 I:2 V:1 L:1	T	53	8	A:23 V:13 N:10 G:2	A	23	4		A:23 V:13 N:10 G:2	A	23	4	ALA	A	301	light blue	301
435	N:14 A:9 V:5 S:3 Q:2 L:2 I:1 T:1	N	14	8	T:14 G:13 K:5 V:5 A:4 P:2 L:1 E:1	T	14	8	L:47 T:4 I:4 G:3 A:3 D:2 V:2 E:2 S:2 K:1	L	47	10	M:23 A:18 V:7	M	23	3		M:23 A:18 V:7	M	23	3	MET	A	302	yellow	302
436	G:13 I:10 A:3 N:3 Q:2 S:2 L:1 D:1 F:1 V:1	G	13	10	A:15 V:14 D:6 S:4 Q:3 K:2 T:1	A	15	7	T:49 A:9 S:5 V:4 K:1 G:1 I:1	T	49	7	V:23 M:13 A:7 L:3 N:2	V	23	5		V:23 M:13 A:7 L:3 N:2	V	23	5	VAL	A	303	blue	303
437				0				0				0				0					0
438				0				0				0				0					0
439				0				0				0				0					0
440				0				0				0				0					0
441				0				0				0				0					0
442				0				0				0				0					0
443				0				0				0				0					0
444				0				0				0				0					0
445				0				0				0				0					0
446				0				0				0				0					0
447				0				0				0				0					0
448	V:20 I:4 G:3 A:3 D:2 T:2 N:1 Q:1 K:1	V	20	9	L:10 T:10 A:9 V:6 G:5 K:3 E:2	L	10	7	D:41 N:7 T:6 A:5 G:3 F:2 V:2 L:2 I:1 S:1	D	41	10	S:23 V:15 M:7 Q:3	S	23	4		S:23 V:15 M:7 Q:3	S	23	4	SER	A	304	light blue	304
449	A:13 S:9 V:3 D:3 K:3 G:3 N:2 L:1	A	13	8	A:21 G:10 K:5 S:5 P:2 V:1 D:1	A	21	7	L:47 A:7 F:4 S:4 Q:3 D:3 G:2	L	47	7	I:23 S:13 V:7 T:3 A:2	I	23	5		I:23 S:13 V:7 T:3 A:2	I	23	5	ILE	A	305	blue	305
450	H:12 V:8 A:6 N:4 T:2 S:2 P:1 R:1 I:1	H	12	9	A:12 N:6 K:5 F:4 I:3 P:3 L:3 S:3 D:2 T:2 Q:2	A	12	11	D:48 S:6 K:4 F:3 A:3 Q:2 G:2 V:1 T:1	D	48	9	D:23 I:13 S:7 V:3 M:2	D	23	5		D:23 I:13 S:7 V:3 M:2	D	23	5	ASP	A	306	blue	306
451	A:13 D:12 T:7 L:2 N:2 S:1	A	13	6	Q:12 F:10 T:7 V:6 S:5 A:5	Q	12	6	I:47 G:5 A:5 Q:3 F:3 V:3 S:2 N:1 L:1	I	47	9	N:26 D:13 I:7 V:2	N	26	4		N:26 D:13 I:7 V:2	N	26	4	ASN	A	307	light blue	307
452	N:13 I:13 L:4 T:3 Q:2 G:1 F:1	N	13	7	V:15 Q:10 A:5 D:5 K:4 F:2 T:2 R:1 L:1	V	15	9	S:47 A:5 K:4 L:4 Q:4 V:3 F:2 G:1	S	47	8	A:23 N:16 D:7 S:2	A	23	4		A:23 N:16 D:7 S:2	A	23	4	ALA	A	308	light blue	308
453	T:17 A:11 Q:4 I:3 V:1 G:1	T	17	6	A:17 K:12 D:4 V:3 I:3 P:2 M:2 H:1 G:1	A	17	9	T:48 K:5 A:4 Q:4 D:3 S:2 G:2 M:1 E:1	T	48	9	L:26 A:13 N:7 I:2	L	26	4		L:26 A:13 N:7 I:2	L	26	4	LEU	A	309	light blue	309
454				0				0				0				0					0
455				0				0				0				0					0
456				0				0				0				0					0
457				0				0				0				0					0
458				0				0				0				0					0
459	G:13 L:10 T:7 A:4 V:2 N:1	G	13	6	D:14 L:14 A:7 N:3 V:3 E:2 M:2	D	14	7	F:47 L:5 D:5 A:4 R:3 Q:1 I:1 E:1 K:1 G:1 V:1	F	47	11	A:30 L:13 Q:3 D:2	A	30	4		A:30 L:13 Q:3 D:2	A	30	4	ALA	A	310	light blue	310
460	T:12 S:12 G:4 A:4 V:2 N:2 K:1	T	12	7	L:12 E:11 K:5 N:4 A:4 G:3 S:3 V:2 I:1	L	12	9	A:51 L:5 N:4 V:2 K:2 I:2 E:2 T:1 Q:1	A	51	9	T:23 Q:13 L:7 A:3 N:2	T	23	5		T:23 Q:13 L:7 A:3 N:2	T	23	5	THR	A	311	blue	311
461	F:12 T:9 N:4 I:3 K:3 L:2 A:2 M:1 S:1	F	12	9	V:18 N:10 D:4 A:3 T:3 Q:3 M:2 I:2	V	18	8	G:47 V:6 N:5 L:4 S:2 I:2 T:1 A:1 D:1 F:1	G	47	10	V:23 T:16 Q:7 A:2	V	23	4		V:23 T:16 Q:7 A:2	V	23	4	VAL	A	312	light blue	312
462	K:12 I:8 N:3 M:3 S:3 T:2 L:2 G:2 A:1 D:1	K	12	10	V:20 T:6 D:4 Q:3 R:3 F:3 N:2 I:2 S:1 L:1	V	20	10	S:52 V:5 D:3 T:3 E:3 I:2 K:1 L:1	S	52	8	N:23 V:13 T:7 L:5	N	23	4		N:23 V:13 T:7 L:5	N	23	4	ASN	A	313	light blue	313
463	N:18 S:7 A:3 G:3 Q:2 L:2 V:1 I:1	N	18	8	T:18 D:10 A:6 K:5 G:2 V:2 N:1 S:1	T	18	8	Q:47 T:8 I:6 A:2 V:2 D:2 R:1 E:1 K:1	Q	47	9	N:36 V:7 G:3 Q:2	N	36	4		N:36 V:7 G:3 Q:2	N	36	4	ASN	A	314	light blue	314
464	S:16 N:8 A:7 Q:2 T:2 E:1 K:1	S	16	7	T:11 K:10 A:8 D:6 V:4 S:3 L:2 R:1	T	11	8	Q:47 A:5 V:4 T:3 S:2 R:2 K:2 L:2 D:2 I:1	Q	47	10	L:23 N:20 A:3 T:2	L	23	4		L:23 N:20 A:3 T:2	L	23	4	LEU	A	315	light blue	315
465	A:12 S:11 L:8 Q:2 F:2 I:1 T:1	A	12	7	A:23 L:8 E:4 K:3 T:2 V:2 G:2 S:1	A	23	8	A:55 D:4 N:3 E:3 T:2 G:1 V:1 L:1	A	55	8	Q:23 V:14 N:7 A:3 L:1	Q	23	5		Q:23 V:14 N:7 A:3 L:1	Q	23	5	GLN	A	316	blue	316
466	D:13 Q:9 N:3 S:2 A:2 L:2 T:2 K:2 E:1 I:1	D	13	10	E:15 L:10 G:9 I:3 V:2 A:2 P:2 T:1 D:1	E	15	9	L:50 A:4 G:4 E:3 K:3 D:3 V:2 N:1	L	50	8	A:23 Q:16 L:5 V:2 N:2	A	23	5		A:23 Q:16 L:5 V:2 N:2	A	23	5	ALA	A	317	blue	317
467				0				0				0				0					0
468	L:15 A:9 D:4 T:3 G:2 R:2 E:1 S:1	L	15	8	G:24 A:11 I:3 D:3 K:2 L:1 V:1	G	24	7	E:47 A:8 G:6 L:4 K:3 I:1 T:1	E	47	7	T:23 A:13 Q:7 N:5	T	23	4		T:23 A:13 Q:7 N:5	T	23	4	THR	A	318	light blue	318
469	A:15 T:9 G:4 L:3 V:2 F:2 N:1 I:1	A	15	8	A:22 V:8 I:5 Q:4 G:3 T:2 E:1	A	22	7	I:48 A:7 G:4 L:4 Q:3 T:2 N:1 D:1	I	48	8	L:23 A:13 Q:7 R:3 V:2	L	23	5		L:23 A:13 Q:7 R:3 V:2	L	23	5	LEU	A	319	blue	319
470	T:14 A:10 L:8 G:2 D:2 N:1	T	14	6	Q:15 I:10 A:5 K:4 N:4 S:3 D:3 G:1	Q	15	8	V:47 K:5 A:4 Q:3 T:3 S:2 I:2 N:2 L:2	V	47	9	G:23 L:13 A:7 F:3 Q:2	G	23	5		G:23 L:13 A:7 F:3 Q:2	G	23	5	GLY	A	320	blue	320
471	A:18 G:8 N:4 E:2 Q:2 S:1 L:1 F:1	A	18	8	N:16 K:10 A:5 T:5 S:2 P:2 R:2 Q:2 V:1	N	16	9	D:47 A:4 S:4 Q:3 K:3 T:3 V:3 N:2 I:1	D	47	9	A:25 G:13 L:7 S:3	A	25	4		A:25 G:13 L:7 S:3	A	25	4	ALA	A	321	light blue	321
472	I:15 A:13 N:3 Q:2 L:2 D:1 P:1	I	15	7	A:15 S:10 V:5 Q:4 T:4 R:3 L:2 M:2	A	15	8	K:47 Q:4 A:4 V:4 S:3 M:3 N:3 T:1 R:1	K	47	9	A:35 G:8 S:3 Q:2	A	35	4		A:35 G:8 S:3 Q:2	A	35	4	ALA	A	322	light blue	322
473	N:16 T:9 A:3 I:3 R:2 S:2 V:1 L:1	N	16	8	T:12 L:12 S:4 K:3 F:3 M:3 H:2 A:2 R:2 Q:1 N:1	T	12	11	A:50 N:6 S:5 M:3 T:2 R:2 V:2	A	50	7	Q:23 A:20 I:3 L:2	Q	23	4		Q:23 A:20 I:3 L:2	Q	23	4	GLN	A	323	light blue	323
474	S:13 Q:8 N:4 T:3 D:3 F:2 R:2 M:1 V:1	S	13	9	S:12 R:11 I:4 Q:3 A:3 T:3 G:3 D:2 M:2 V:2	S	12	10	L:47 S:9 R:4 I:3 M:2 D:1 F:1 N:1 T:1 A:1	L	47	10	N:23 Q:13 A:10 G:2	N	23	4		N:23 Q:13 A:10 G:2	N	23	4	ASN	A	324	light blue	324
475	A:14 N:9 S:6 T:4 F:2 E:1 D:1	A	14	7	A:15 I:12 S:6 V:6 E:2 D:2 L:1 F:1	A	15	8	T:47 S:6 V:3 I:3 A:2 E:2 F:2 R:2 L:1 N:1 D:1	T	47	11	R:23 N:13 Q:7 S:3 A:2	R	23	5		R:23 N:13 Q:7 S:3 A:2	R	23	5	ARG	A	325	blue	325
476	N:13 R:8 S:5 A:4 Q:2 I:2 T:2 V:1	N	13	8	V:17 D:16 I:3 T:3 Q:3 L:2 S:1	V	17	7	A:49 V:6 D:5 R:4 T:2 S:2 G:1 L:1	A	49	8	F:23 R:13 N:7 T:3 A:2	F	23	5		F:23 R:13 N:7 T:3 A:2	F	23	5	PHE	A	326	blue	326
477				0				0				0				0					0
478				0				0				0				0					0
479				0				0				0				0					0
480				0				0				0				0					0
481	I:15 L:9 N:5 S:3 A:3 Q:2	I	15	6	D:12 L:10 V:5 K:4 N:3 I:3 Q:3 A:2 G:2 S:1	D	12	10	V:50 D:6 A:5 K:3 L:2 S:2 R:1 G:1	V	50	8	T:23 F:13 R:7 Q:5	T	23	4		T:23 F:13 R:7 Q:5	T	23	4
482	G:14 Q:9 A:7 S:3 I:2 D:1 T:1	G	14	7	K:12 A:12 G:10 D:4 S:3 N:2 V:2	K	12	7	N:47 D:6 A:5 K:3 V:3 G:2 M:2 I:2	N	47	8	A:23 T:13 F:7 Q:3 N:2	A	23	5		A:23 T:13 F:7 Q:3 N:2	A	23	5
483	I:8 G:8 A:6 V:5 S:3 T:2 E:2 N:2 L:1	I	8	9	A:24 I:4 L:4 M:3 N:3 T:3 K:2 D:1 V:1	A	24	9	S:49 A:5 M:4 L:3 K:2 V:2 G:2 Q:1 D:1 I:1	S	49	10	I:23 A:16 T:7 R:2	I	23	4		I:23 A:16 T:7 R:2	I	23	4
484	N:14 I:9 S:4 V:3 Q:2 G:2 T:2 A:1	N	14	8	L:15 I:10 E:7 R:3 A:3 S:2 Q:2 D:2 K:1	L	15	9	S:47 A:6 G:4 L:3 E:3 N:3 I:2 M:1 Q:1	S	47	9	A:30 I:13 G:3 F:2	A	30	4		A:30 I:13 G:3 F:2	A	30	4
485	A:18 S:5 N:3 G:3 T:2 Q:2 L:2 V:1 I:1	A	18	9	Q:13 E:10 S:6 T:4 A:4 N:3 V:3 L:2	Q	13	8	R:48 A:4 S:3 L:3 N:3 E:3 Q:2 I:2 F:1 G:1	R	48	10	T:24 A:15 I:7 S:2	T	24	4		T:24 A:15 I:7 S:2	T	24	4
486				0				0				0				0					0
487				0				0				0				0					0
488				0				0				0				0					0
489				0				0				0				0					0
490				0				0				0				0					0
491				0				0				0				0					0
492				0				0				0				0					0
493				0				0				0				0					0
494				0				0				0				0					0
495				0				0				0				0					0
496	Q:13 F:12 G:3 A:3 D:2 T:1 V:1 L:1 Y:1	Q	13	9	S:14 N:10 V:9 D:3 T:3 G:2 L:2 R:2	S	14	8	A:49 V:4 N:3 S:3 I:3 L:2 Q:2 G:2 R:1 F:1	A	49	10	T:39 A:9	T	39	2		T:39 A:9	T	39	2
497	I:12 T:9 L:4 A:3 V:3 Y:3 Q:2 S:1	I	12	8	V:12 R:10 A:4 N:4 L:3 S:3 D:3 F:2 H:2 Q:1 E:1	V	12	11	D:47 Q:6 N:5 V:3 R:2 A:2 T:2 I:1 G:1 F:1	D	47	10	Q:23 A:8 T:7 S:5 N:3 I:2	Q	23	6		Q:23 A:8 T:7 S:5 N:3 I:2	Q	23	6
498	D:13 Q:8 V:4 S:3 A:2 T:2 G:2 E:2 L:1	D	13	9	N:12 F:10 S:8 G:5 T:3 K:3 I:2 L:2	N	12	8	M:47 N:7 S:4 T:4 R:2 F:2 I:2 A:1 Q:1	M	47	9	Q:36 A:8 L:3 S:1	Q	36	4		Q:36 A:8 L:3 S:1	Q	36	4
499	Q:13 S:11 A:4 D:3 N:2 E:2 G:1 T:1	Q	13	8	S:17 T:10 A:8 V:5 E:3 N:2	S	17	6	G:47 S:7 V:4 R:4 N:3 T:2 F:2 Q:1	G	47	8	A:23 Q:20 S:3 T:2	A	23	4		A:23 Q:20 S:3 T:2	A	23	4
500	T:17 A:11 S:2 N:2 F:2 V:2 G:1	T	17	7	S:15 V:15 N:4 R:4 L:3 D:2 Q:2	S	15	7	A:47 S:6 V:5 R:5 F:4 T:2 E:1	A	47	7	G:23 A:13 Q:10 S:2	G	23	4		G:23 A:13 Q:10 S:2	G	23	4
501	G:14 N:8 T:5 Q:3 V:2 D:2 L:1 R:1 A:1	G	14	9	R:12 V:12 Q:5 A:4 G:3 L:3 I:2 T:2 S:1 E:1	R	12	10	V:50 T:6 A:5 R:3 E:2 S:2 N:1 F:1	V	50	8	S:23 E:13 A:10 Q:2	S	23	4		S:23 E:13 A:10 Q:2	S	23	4
502	A:14 S:10 D:4 G:3 L:2 Q:1 F:1 N:1 T:1	A	14	9	A:19 V:11 N:6 D:4 S:3 R:2	A	19	6	Q:47 S:5 A:4 N:3 D:3 R:2 V:2 T:2 I:1 L:1	Q	47	10	N:23 S:13 E:7 Q:5	N	23	4		N:23 S:13 E:7 Q:5	N	23	4
503	M:13 T:9 S:5 K:3 Q:3 L:2 R:1 A:1	M	13	8	A:15 D:12 L:7 I:5 R:4 N:2	A	15	6	N:48 L:6 A:5 T:3 D:3 S:3 I:2	N	48	7	N:23 T:13 S:10 A:2	N	23	4		N:23 T:13 S:10 A:2	N	23	4
504	H:13 N:8 S:5 M:3 T:3 I:2 P:1 F:1 E:1	H	13	9	N:13 L:12 G:6 S:6 F:3 D:2 M:2 A:1	N	13	8	R:47 I:5 L:4 A:3 G:3 D:2 S:2 N:2 Q:1 T:1	R	47	10	L:23 D:13 T:7 Q:3 E:2	L	23	5		L:23 D:13 T:7 Q:3 E:2	L	23	5
505	I:12 L:10 H:3 S:3 A:2 G:2 T:2 F:1 V:1 E:1	I	12	10	L:12 G:12 S:5 A:5 T:3 R:3 Q:2 I:2 D:1	L	12	9	F:47 A:9 L:4 G:3 N:2 T:1 S:1 I:1 M:1 Q:1	F	47	10	A:23 L:13 D:7 I:3 S:2	A	23	5		A:23 L:13 D:7 I:3 S:2	A	23	5
506	S:22 A:4 L:3 Q:2 K:2 D:2 G:1 F:1	S	22	8	A:12 Q:10 S:7 T:5 I:4 V:4 G:2 L:1	A	12	8	T:48 S:4 N:4 A:3 I:3 G:2 Q:2 L:2 R:1 D:1	T	48	10	Q:26 S:13 L:7 T:2	Q	26	4		Q:26 S:13 L:7 T:2	Q	26	4
507	S:26 A:4 Q:2 L:2 T:1 V:1 G:1	S	26	7	I:12 T:10 R:7 A:4 Q:4 V:3 S:2 D:2 G:1	I	12	9	S:52 L:4 I:3 Q:3 T:3 A:2 R:2 N:1	S	52	8	A:23 S:23 D:2	A	23	3		A:23 S:23 D:2	A	23	3
508	G:14 A:11 S:5 N:4 Q:2 T:1	G	14	6	S:13 Q:12 I:5 N:4 A:4 V:3 K:2 G:2	S	13	8	T:47 S:11 Q:3 N:3 I:2 R:1 L:1 E:1 A:1	T	47	9	Q:23 A:16 S:7 L:2	Q	23	4		Q:23 A:16 S:7 L:2	Q	23	4
509	Q:24 G:3 I:2 S:2 F:2 L:2 A:1 T:1	Q	24	8	N:12 S:10 A:7 R:5 D:3 K:3 Q:2 E:2 I:1	N	12	9	I:48 R:5 T:5 N:4 S:4 Q:2 E:1 L:1	I	48	8	S:25 Q:13 A:7 D:3	S	25	4		S:25 Q:13 A:7 D:3	S	25	4
510	S:15 A:12 T:3 I:2 Q:2 V:2 N:1	S	15	7	R:12 E:10 N:7 L:5 F:4 Q:3 D:3 I:1	R	12	8	A:48 R:4 N:4 T:4 F:3 S:2 I:2 E:2 L:1	A	48	9	Q:30 S:15 F:3	Q	30	3		Q:30 S:15 F:3	Q	30	3
511	F:13 Q:11 A:3 S:3 T:3 D:2 V:1 R:1	F	13	8	F:12 N:11 T:7 L:5 G:3 K:3 R:2 E:2	F	12	8	N:49 S:5 T:4 F:3 E:2 R:2 K:2 D:2 L:1	N	49	9	I:23 Q:13 S:7 A:5	I	23	4		I:23 Q:13 S:7 A:5	I	23	4
512	A:9 I:8 N:5 F:4 Q:3 S:2 E:2 D:2 V:1 K:1	A	9	10	T:12 L:10 S:8 A:5 D:4 Q:3 F:2 R:1	T	12	8	L:49 S:5 E:4 T:3 A:2 D:2 N:2 F:2 V:1	L	49	9	Q:35 I:13	Q	35	2		Q:35 I:13	Q	35	2
513	I:13 Q:13 A:3 N:3 T:2 S:2 P:1	I	13	7	S:22 T:6 V:6 F:4 I:3 A:2 M:2	S	22	7	S:53 N:5 T:4 V:3 L:2 D:1 E:1 A:1	S	53	8	S:25 T:13 I:7 E:3	S	25	4		S:25 T:13 I:7 E:3	S	25	4
514	S:21 N:4 A:3 I:3 F:2 Q:1 P:1 L:1 T:1	S	21	9	V:14 A:13 S:7 Q:3 T:3 N:2 E:2 D:1	V	14	8	A:49 S:6 V:6 L:4 D:2 Y:1 R:1 N:1	A	49	8	A:23 D:13 T:10 Q:2	A	23	4		A:23 D:13 T:10 Q:2	A	23	4
515	S:16 A:10 F:4 N:2 I:1 G:1 D:1 K:1 L:1	S	16	9	S:13 V:12 A:4 I:4 T:3 K:3 N:3 R:2 F:1	S	13	9	T:47 S:8 A:6 V:5 F:2 R:1 L:1	T	47	7	D:30 A:16 I:2	D	30	3		D:30 A:16 I:2	D	30	3
516	T:15 D:8 G:4 A:3 L:3 Q:2 K:2	T	15	7	A:13 R:13 V:7 E:6 N:4 S:2	A	13	6	S:51 A:9 R:4 N:3 V:2 K:1	S	51	6	F:23 N:16 A:7 T:2	F	23	4		F:23 N:16 A:7 T:2	F	23	4
517	N:12 F:8 S:4 G:3 E:2 Q:2 V:2 K:1 D:1 L:1 T:1	N	12	11	N:13 S:12 R:4 L:4 T:3 F:3 A:2 D:2 K:1 V:1	N	13	10	E:48 S:6 A:4 N:3 L:3 R:3 K:2 I:1	E	48	8	A:23 F:13 N:7 L:3 D:2	A	23	5		A:23 F:13 N:7 L:3 D:2	A	23	5
518	A:21 T:6 E:2 G:2 K:2 L:1 D:1 S:1 I:1	A	21	9	L:15 R:10 A:6 Q:4 T:3 N:2 K:2 I:2 E:1	L	15	9	N:49 R:7 Q:3 L:3 S:3 E:2 I:1 D:1 T:1	N	49	9	Q:23 A:15 F:7 S:3	Q	23	4		Q:23 A:15 F:7 S:3	Q	23	4
519	G:13 A:11 Q:9 T:2 S:1 D:1	G	13	6	Q:10 I:10 S:6 T:5 N:3 E:3 A:2 K:2 D:2 L:2	Q	10	10	L:50 T:5 S:4 R:3 Q:3 I:2 D:1 A:1 K:1	L	50	9	E:23 Q:13 A:7 R:3 N:2	E	23	5		E:23 Q:13 A:7 R:3 N:2	E	23	5
520	T:15 E:8 A:7 Q:4 N:2 S:1	T	15	6	T:12 K:10 L:8 A:4 S:4 V:3 Q:2 D:2	T	12	8	S:50 T:4 R:4 I:2 Q:2 A:2 G:2 K:2 E:1 D:1	S	50	10	T:23 E:13 Q:7 A:3 F:2	T	23	5		T:23 E:13 Q:7 A:3 F:2	T	23	5
521	P:12 T:11 A:5 L:4 V:2 N:2 S:1	P	12	7	S:17 D:10 T:9 E:3 V:3 G:2 Q:1	S	17	7	A:48 S:6 I:4 R:3 D:3 T:3 E:2 L:1	A	48	8	A:25 T:13 E:7 Q:3	A	25	4		A:25 T:13 E:7 Q:3	A	25	4
522	S:13 A:10 L:8 Q:3 T:2 K:1	S	13	6	S:16 T:11 R:6 A:5 E:4 D:2 L:1	S	16	7	S:53 E:3 I:3 A:3 D:3 T:2 L:2 F:1	S	53	8	N:23 A:13 T:7 V:3 Q:2	N	23	5		N:23 A:13 T:7 V:3 Q:2	N	23	5
523				0				0				0				0					0
524				0				0				0				0					0
525				0				0				0				0					0
526				0				0				0				0					0
527				0				0				0				0					0
528				0				0				0				0					0
529				0				0				0				0					0
530				0				0				0				0					0
531				0				0				0				0					0
532				0				0				0				0					0
533				0				0				0				0					0
534	T:15 A:8 K:6 S:4 Q:2 I:2	T	15	6	E:12 D:11 S:6 N:6 T:4 I:4 F:2	E	12	7	R:49 D:6 T:4 E:3 N:3 S:2 F:1 Q:1 A:1	R	49	9	L:26 N:13 A:7 E:2	L	26	4		L:26 N:13 A:7 E:2	L	26	4
535	L:23 K:5 Q:3 A:2 T:2 V:1 I:1	L	23	7	N:14 F:10 L:7 Q:5 R:4 E:2 A:2 S:1	N	14	8	S:47 T:5 N:4 D:3 L:3 E:2 R:2 F:2 K:1 A:1	S	47	10	S:23 M:13 N:7 Q:3 T:2	S	23	5		S:23 M:13 N:7 Q:3 T:2	S	23	5
536	T:13 S:8 A:4 Q:3 D:3 L:3 I:1 V:1	T	13	8	L:12 A:10 N:6 I:6 S:4 Q:3 K:2 T:1 E:1	L	12	9	R:48 D:4 A:3 L:3 S:3 N:2 T:2 Y:2 K:1 E:1 Q:1	R	48	11	R:23 S:13 M:7 Q:3 A:2	R	23	5		R:23 S:13 M:7 Q:3 A:2	R	23	5
537	Q:16 K:8 G:6 V:2 D:2 T:1 L:1 A:1	Q	16	8	K:13 S:12 T:5 L:5 A:4 R:2 E:2 N:1 Q:1	K	13	9	I:48 A:5 Y:4 S:3 L:2 K:2 Q:2 T:1 E:1 D:1 F:1	I	48	11	A:26 K:13 S:7 N:2	A	26	4		A:26 K:13 S:7 N:2	A	26	4
538	L:19 A:8 I:4 D:3 V:2 S:1	L	19	6	A:12 E:10 S:9 D:3 Q:3 R:2 F:2 T:2 L:1 I:1	A	12	10	R:47 A:8 S:6 K:2 E:2 I:2 L:1 Y:1 T:1	R	47	9	Q:23 N:13 K:7 G:3 M:2	Q	23	5		Q:23 N:13 K:7 G:3 M:2	Q	23	5
539	G:14 Q:10 P:4 L:3 S:3 A:1 R:1 F:1	G	14	8	S:16 T:15 A:6 R:4 Q:3 L:1	S	16	6	D:47 A:4 S:4 K:4 R:3 E:3 L:2 T:2 Q:1	D	47	9	V:23 Q:13 N:7 I:3 S:2	V	23	5		V:23 Q:13 N:7 I:3 S:2	V	23	5
540	V:12 L:12 T:4 Q:4 A:2 D:1 R:1 S:1	V	12	8	A:14 R:12 S:8 D:5 E:5 Q:1	A	14	6	T:50 S:5 A:5 R:3 Q:3 V:1 E:1 K:1 L:1	T	50	9	L:23 V:13 Q:7 S:3 K:2	L	23	5		L:23 V:13 Q:7 S:3 K:2	L	23	5
541	T:13 L:10 A:7 Q:4 S:2 F:1	T	13	6	S:13 E:10 R:6 L:4 F:3 G:3 N:3 V:2 Q:1	S	13	9	D:47 R:5 T:5 A:3 E:3 S:3 Q:2 V:1 L:1	D	47	9	Q:23 L:13 V:10 N:2	Q	23	4		Q:23 L:13 V:10 N:2	Q	23	4
542	A:23 Q:8 G:2 S:2 E:1 L:1	A	23	6	L:13 R:13 T:5 I:4 A:4 G:2 V:2 S:2	L	13	8	Y:47 A:7 R:4 I:3 E:2 S:2 T:2 L:2 G:1	Y	47	9	Q:38 L:10	Q	38	2		Q:38 L:10	Q	38	2
543	G:17 Q:11 T:5 I:2 S:1 L:1	G	17	6	I:12 T:10 R:8 A:7 S:4 K:3 G:1	I	12	7	A:48 R:6 T:4 I:3 E:3 L:2 G:2 N:1 D:1	A	48	9	A:26 Q:20 V:2	A	26	3		A:26 Q:20 V:2	A	26	3
544	T:16 A:12 S:4 I:3 E:1 G:1	T	16	6	R:23 I:4 D:4 E:3 T:3 M:3 A:3 N:2	R	23	8	K:47 R:5 L:5 T:5 D:3 I:2 Q:1 A:1 E:1	K	47	9	G:23 A:13 Q:10 L:2	G	23	4		G:23 A:13 Q:10 L:2	G	23	4
545	Y:16 G:8 S:4 N:3 V:3 A:1 T:1 Q:1	Y	16	8	T:17 D:12 L:5 Q:4 S:3 K:2 A:1 I:1	T	17	8	E:47 T:9 D:3 K:2 M:2 A:2 R:2 Q:2 I:1	E	47	9	I:23 G:13 A:10 Q:2	I	23	4		I:23 G:13 A:10 Q:2	I	23	4
546				0				0				0				0					0
547				0				0				0				0					0
548				0				0				0				0					0
549				0				0				0				0					0
550				0				0				0				0					0
551				0				0				0				0					0
552	T:12 I:8 A:7 L:3 V:3 S:2 Q:1 D:1	T	12	8	Q:12 T:12 D:6 A:6 R:4 I:2 N:2 M:1	Q	12	8	T:54 D:5 R:4 Q:2 L:2 M:2 I:1	T	54	7	S:23 I:13 G:7 N:3 Q:2	S	23	5		S:23 I:13 G:7 N:3 Q:2	S	23	5
553	T:16 S:9 N:4 A:3 L:2 V:2 Q:1	T	16	7	D:13 I:10 F:4 T:4 E:3 L:3 Q:3 S:3 R:2	D	13	9	A:48 T:6 D:3 F:3 L:3 Q:3 I:2 E:1 R:1	A	48	9	V:23 S:16 I:7 A:2	V	23	4		V:23 S:16 I:7 A:2	V	23	4
554	S:14 V:8 A:6 P:2 Q:2 N:2 K:1 R:1 L:1	S	14	9	L:13 F:12 A:8 R:3 Y:2 Q:2 S:2 D:2 T:1	L	13	9	E:47 Q:7 A:5 F:3 I:2 D:2 L:2 S:1 N:1	E	47	9	L:23 V:13 S:7 M:3 G:2	L	23	5		L:23 V:13 S:7 M:3 G:2	L	23	5
555	G:18 L:8 Q:4 A:3 F:2 S:1 R:1	G	18	7	Q:13 A:12 T:5 K:4 N:3 I:3 F:2 S:2 D:1	Q	13	9	L:49 Q:6 A:5 I:4 K:3 F:2 E:1	L	49	7	A:23 L:13 V:7 P:3 I:2	A	23	5		A:23 L:13 V:7 P:3 I:2	A	23	5
556	S:18 A:11 Q:3 N:2 K:1 D:1 F:1	S	18	7	K:15 Q:13 E:6 A:5 R:3 S:2 F:1	K	15	7	T:47 A:5 L:4 Q:4 K:3 E:3 N:2 G:1 I:1	T	47	9	Q:26 A:13 L:7 S:2	Q	26	4		Q:26 A:13 L:7 S:2	Q	26	4
557	L:18 Q:8 V:3 S:3 N:2 A:2 D:1	L	18	7	E:12 A:11 T:7 V:5 N:3 D:3 K:2 G:2	E	12	8	R:47 Q:7 T:4 E:3 A:2 K:2 N:2 L:2 G:1	R	47	9	A:30 Q:16 V:2	A	30	3		A:30 Q:16 V:2	A	30	3
558	A:24 S:5 L:3 N:2 E:1 Q:1 T:1	A	24	7	T:17 G:10 A:4 Q:4 P:3 E:2 V:2 L:2 K:1	T	17	9	T:51 Q:7 A:7 G:2 E:2 S:1	T	51	6	N:23 A:13 Q:7 V:3 L:2	N	23	5		N:23 A:13 Q:7 V:3 L:2	N	23	5
559				0				0				0				0					0
560				0				0				0				0					0
561				0				0				0				0					0
562				0				0				0				0					0
563				0				0				0				0					0
564				0				0				0				0					0
565	T:16 N:10 Q:5 K:2 P:2 V:1 I:1	T	16	7	A:16 T:12 E:5 I:3 Q:3 D:3 S:2 V:1	A	16	8	Q:48 A:9 T:5 E:3 G:2 V:2 M:1	Q	48	7	S:23 N:13 A:9 L:3	S	23	4		S:23 N:13 A:9 L:3	S	23	4
566	A:20 S:8 Q:3 L:3 P:2 I:1	A	20	6	A:14 E:12 L:7 G:3 F:3 N:2 M:2 P:1 T:1	A	14	9	I:47 A:5 L:4 G:4 E:3 P:2 T:2 M:1 S:1 Q:1	I	47	10	L:23 S:13 N:7 K:3 Q:2	L	23	5		L:23 S:13 N:7 K:3 Q:2	L	23	5
567	D:12 L:10 N:8 Q:5 A:2	D	12	5	L:16 M:10 A:4 T:4 Q:4 V:3 E:2 S:2	L	16	8	L:51 T:7 A:3 E:2 G:2 Q:2 M:2 R:1	L	51	8	P:23 L:16 S:7 A:2	P	23	4		P:23 L:16 S:7 A:2	P	23	4
568	V:18 P:8 Q:5 A:2 L:2 G:1 N:1	V	18	7	L:15 T:12 R:6 Q:5 K:3 A:2 G:1 E:1	L	15	8	Q:48 A:5 L:4 T:4 R:3 G:2 M:2 V:1 S:1	Q	48	9	Q:23 P:13 L:10 N:2	Q	23	4		Q:23 P:13 L:10 N:2	Q	23	4
569	L:11 Q:8 K:5 T:5 V:2 S:1 I:1 A:1 G:1	L	11	9	A:13 R:12 T:8 S:5 E:3 Q:2 V:1 L:1	A	13	8	Q:48 T:5 M:4 A:4 R:4 L:3 V:2	Q	48	7	Q:39 P:7 S:2	Q	39	3		Q:39 P:7 S:2	Q	39	3
570	S:13 Q:8 T:7 K:3 L:2 G:2	S	13	6	T:16 Q:14 L:4 R:4 G:3 A:2 S:2	T	16	7	A:50 L:6 Q:5 T:3 R:2 S:1 M:1 N:1 I:1	A	50	9	V:23 Q:20 L:2	V	23	3		V:23 Q:20 L:2	V	23	3
571	V:22 I:6 K:2 L:2 T:2 A:1	V	22	6	A:13 Q:12 T:7 I:6 L:3 N:2 R:1 S:1	A	13	8	G:47 Q:6 A:6 I:3 T:2 L:2 S:2 M:1 N:1	G	47	9	L:23 V:13 Q:7 P:2	L	23	4		L:23 V:13 Q:7 P:2	L	23	4
572	N:16 L:13 D:2 Q:1 S:1 V:1 T:1	N	16	7	I:12 N:10 L:5 R:5 E:5 Q:4 A:3 T:1	I	12	8	T:47 Q:7 L:6 I:3 A:2 N:2 V:1 D:1 S:1	T	47	9	K:23 L:13 V:7 Q:2	K	23	4		K:23 L:13 V:7 Q:2	K	23	4
573	N:11 K:8 S:7 V:3 Q:2 L:2 T:1 A:1	N	11	8	L:16 Q:15 M:3 V:2 I:2 N:2 D:2	L	16	7	A:51 Q:6 L:5 I:2 K:2 P:1 R:1 T:1 V:1	A	51	9	L:30 K:13 Q:2	L	30	3		L:30 K:13 Q:2	L	30	3
574	A:18 L:10 Q:3 N:1 T:1	A	18	5	Q:16 V:10 L:7 T:5 P:2 R:1 I:1	Q	16	7	M:47 Q:9 K:4 L:2 R:2 V:2 A:1 P:1 D:1	M	47	9	L:36 K:7 V:2	L	36	3		L:36 K:7 V:2	L	36	3
575	T:18 L:9 A:2 Q:1 N:1	T	18	5	Q:16 P:10 A:7 R:3 S:2 D:2 L:1	Q	16	7	L:47 Q:6 A:5 S:4 P:2 N:2 F:1	L	47	7	L:22 Q:21	L	22	2		L:22 Q:21	L	22	2
576	L:11 Q:10 K:8 N:1 S:1	L	11	5	Q:16 A:14 G:6 T:3 F:2	Q	16	5	A:55 Q:4 G:4 P:2 V:1 S:1	A	55	6	Q:13 L:7 K:2	Q	13	3		Q:13 L:7 K:2	Q	13	3
577	M:16 S:3 A:2 L:2	M	16	4	G:22 A:7 T:4 Q:4 V:2 S:2	G	22	6	Q:49 G:5 P:4 T:3 A:2 S:1 V:1 K:1 L:1	Q	49	9	Q:7 L:2	Q	7	2		Q:7 L:2	Q	7	2
578	L:17 V:2 S:2 G:1 N:1	L	17	5	T:12 V:10 A:5 I:3 N:3 G:2 R:2 K:2 L:2	T	12	9	A:50 T:4 Q:4 S:3 G:2 V:2 E:1 L:1	A	50	8	L:2	L	2	1		L:2	L	2	1
579	S:18 A:2 I:1 P:1 R:1	S	18	5	L:13 A:12 S:4 M:4 Q:3 E:2 T:2 G:1	L	13	8	K:47 S:5 L:3 A:3 M:3 T:3 V:2 Q:1	K	47	8	Q:2	Q	2	1		Q:2	Q	2	1
580	Q:19 S:2 L:1 R:1	Q	19	4	M:12 S:10 L:6 Q:3 T:3 V:3 R:2 A:2	M	12	8	S:49 L:7 V:4 M:3 A:3 N:1	S	49	6				0					0
581	I:18 V:1 Q:1 P:1 R:1 S:1	I	18	6	L:24 A:7 P:3 Q:3 M:2 I:2	L	24	6	V:48 L:10 A:3 S:2 M:2 R:1 E:1	V	48	7				0					0
582	D:18 L:1 V:1 Q:1 I:1 R:1	D	18	6	A:15 L:12 Q:7 R:2 K:2 E:2 M:1	A	15	7	P:47 L:8 S:4 A:3 Q:3 R:1	P	47	6				0					0
583	A:15 S:4 Q:2 L:1 I:1	A	15	5	Q:12 R:10 A:6 G:6 L:3 D:2	Q	12	6	Q:50 L:6 A:5 R:2 S:2	Q	50	5				0					0
584	A:18 Q:2 K:1 V:1 D:1	A	18	5	A:13 T:7 N:4 V:3 Q:2	A	13	5	N:50 L:5 Q:4 A:3 R:1	N	50	5				0					0
585	I:18 L:2 A:2 D:1	I	18	4	N:12 Q:5 A:5 L:3 D:2 R:2	N	12	6	V:47 Q:7 N:3 G:2 A:2 L:1 T:1	V	47	7				0					0
586	T:7 N:6 G:5 L:1 S:1 K:1 D:1 A:1	T	7	8	Q:12 V:4 S:3 M:3 N:2 T:2 F:2 A:1	Q	12	8	L:47 Q:4 V:3 N:2 G:1 R:1	L	47	6				0					0
587	T:18 S:1 G:1 L:1 Y:1 D:1	T	18	6	V:10 L:6 P:4 Q:4 S:2 A:2 N:1	V	10	7	S:47 V:4 Q:2 P:2	S	47	4				0					0
588	V:16 A:3 Q:1 L:1 Y:1	V	16	5	P:12 Q:5 L:3 A:3 V:2 K:2 I:2	P	12	7	L:48 P:3 V:2 Q:2	L	48	4				0					0
589	D:18 P:1 G:1 T:1 A:1	D	18	5	Q:13 N:4 R:3 E:2 S:2 L:2 P:2 V:1	Q	13	8	L:47 Q:4 P:2 N:2	L	47	4				0					0
590	S:10 T:9 Q:1 E:1	S	10	4	N:10 V:4 Q:4 A:3 S:2 T:2 P:1	N	10	7	Q:50 N:3 V:2	Q	50	3				0					0
591	F:14 L:4 Q:1 V:1 E:1	F	14	5	V:12 L:4 Q:3 N:3 G:2 A:2	V	12	6	V:3 G:2 L:2 A:1	V	3	4				0					0
592	N:14 Q:4 I:1 S:1 V:1	N	14	5	L:10 S:4 Q:3 V:2 M:2 A:2 E:2 N:1	L	10	8	L:3 V:2 S:2 G:1	L	3	4				0					0
593	A:14 S:5 L:1 N:1	A	14	4	S:12 L:8 V:4 G:2	S	12	4	L:4 S:3 T:1	L	4	3				0					0
594	T:17 K:2 M:1 N:1	T	17	4	L:17 T:4 P:3 S:2	L	17	4	L:5 S:2 A:1	L	5	3				0					0
595	L:19 T:1 M:1	L	19	3	L:14 Q:7 R:2 A:2 S:1	L	14	5	L:5 Q:2 M:1	L	5	3				0					0
596	G:18 L:1 R:1 T:1	G	18	4	Q:12 R:4 L:3 G:3 T:2 M:2	Q	12	6	Q:3 L:3 R:2	Q	3	3				0					0
597	A:19 Q:1 R:1	A	19	3	R:12 L:3 V:3 G:2 Q:2	R	12	5	R:5 A:1	R	5	2				0					0
598	T:12 I:6 Q:1 A:1	T	12	4	L:3 I:2 A:2 Q:1	L	3	4	Q:1	Q	1	1				0					0
599	Q:19 I:1	Q	19	2	S:3 L:2 Q:2 R:1	S	3	4	A:1	A	1	1				0					0
600	N:18 L:1 I:1	N	18	3	L:3 Q:2 A:2	L	3	3	N:1	N	1	1				0					0
601	R:18 Q:1 L:1	R	18	3	L:3 Q:2 N:2	L	3	3	Q:1	Q	1	1				0					0
602	F:18 Q:2	F	18	2	R:3 A:2 Q:2	R	3	3	I:1	I	1	1				0					0
603	Q:19 A:1	Q	19	2	G:2 V:2	G	2	2	P:1	P	1	1				0					0
604	S:18 G:1 A:1	S	18	3	T:2 P:2	T	2	2	Q:1	Q	1	1				0					0
605	T:17 A:2 G:1	T	17	3	A:2 Q:2	A	2	2	N:1	N	1	1				0					0
606	I:16 V:2 S:1 T:1	I	16	4	M:2 N:2	M	2	2	V:1	V	1	1				0					0
607	S:19 V:1	S	19	2	L:2 V:2	L	2	2	L:1	L	1	1				0					0
608	S:16 N:2 L:1 V:1	S	16	4	A:2 L:2	A	2	2	S:1	S	1	1				0					0
609	L:19 S:1	L	19	2	Q:2 S:2	Q	2	2	L:1	L	1	1				0					0
610	S:18 Q:1 A:1	S	18	3	A:2 L:2	A	2	2	L:1	L	1	1				0					0
611	T:16 A:3 Q:1	T	16	3	N:2 L:2	N	2	2	R:1	R	1	1				0					0
612	T:18 N:1 A:1	T	18	3	Q:4	Q	4	1				0				0					0
613	T:18 Q:1 N:1	T	18	3	V:2 R:2	V	2	2				0				0					0
614	Q:19 T:1	Q	19	2	P:2	P	2	1				0				0					0
615	N:18 T:2	N	18	2	Q:2	Q	2	1				0				0					0
616	L:18 Q:1 T:1	L	18	3	G:2	G	2	1				0				0					0
617	T:18 S:1 Q:1	T	18	3	V:2	V	2	1				0				0					0
618	Q:12 S:5 T:1 V:1 N:1	Q	12	5	L:2	L	2	1				0				0					0
619	A:18 L:1 V:1	A	18	3	S:2	S	2	1				0				0					0
620	R:18 S:1 L:1	R	18	3	L:2	L	2	1				0				0					0
621	S:19 L:1	S	19	2	L:2	L	2	1				0				0					0
622	G:18 L:2	G	18	2	R:2	R	2	1				0				0					0
623	V:18 R:1 L:1	V	18	3				0				0				0					0
624	Q:18 R:1	Q	18	2				0				0				0					0
625	D:18	D	18	1				0				0				0					0
626	T:18	T	18	1				0				0				0					0
627	D:18	D	18	1				0				0				0					0
628	Y:18	Y	18	1				0				0				0					0
629	A:18	A	18	1				0				0				0					0
630	A:18	A	18	1				0				0				0					0
631	E:18	E	18	1				0				0				0					0
632	T:18	T	18	1				0				0				0					0
633	A:18	A	18	1				0				0				0					0
634	N:18	N	18	1				0				0				0					0
635	L:16 M:2	L	16	2				0				0				0					0
636	T:18	T	18	1				0				0				0					0
637	R:14 K:4	R	14	2				0				0				0					0
638	S:18	S	18	1				0				0				0					0
639	Q:18	Q	18	1				0				0				0					0
640	I:18	I	18	1				0				0				0					0
641	L:18	L	18	1				0				0				0					0
642	Q:18	Q	18	1				0				0				0					0
643	Q:18	Q	18	1				0				0				0					0
644	A:18	A	18	1				0				0				0					0
645	G:18	G	18	1				0				0				0					0
646	I:18	I	18	1				0				0				0					0
647	S:18	S	18	1				0				0				0					0
648	M:18	M	18	1				0				0				0					0
649	L:18	L	18	1				0				0				0					0
650	S:14 A:4	S	14	2				0				0				0					0
651	Q:18	Q	18	1				0				0				0					0
652	A:18	A	18	1				0				0				0					0
653	N:18	N	18	1				0				0				0					0
654	Q:18	Q	18	1				0				0				0					0
655	L:18	L	18	1				0				0				0					0
656	P:18	P	18	1				0				0				0					0
657	Q:18	Q	18	1				0				0				0					0
658	Q:18	Q	18	1				0				0				0					0
659	V:18	V	18	1				0				0				0					0
660	L:18	L	18	1				0				0				0					0
661	K:18	K	18	1				0				0				0					0
662	L:18	L	18	1				0				0				0					0
663	L:18	L	18	1				0				0				0					0
664	Q:18	Q	18	1				0				0				0					0
665				0				0				0				0					0

## Sheet: pa_flagellin
Position	Pseudomonadaceae	AA	#	N	Vibrionaceae	AA	#	N	Xanthomonadaceae	AA	#	N		Pseudomonadaceae	AA	#	N	AA	chain	residue	Color	residue
1	M:176	M	176	1	M:704	M	704	1	M:49	M	49	1		M:176	M	176	1
2	A:174 S:2	A	174	2	A:553 T:129 S:15 G:6 V:1	A	553	5	A:49	A	49	1		A:174 S:2	A	174	2
3	L:176 M:1	L	176	2	I:453 V:243 M:8	I	453	3	Q:49	Q	49	1		L:176 M:1	L	176	2
4	T:177	T	177	1	N:390 T:314	N	390	2	V:49	V	49	1		T:177	T	177	1
5	V:177	V	177	1	V:704	V	704	1	I:49	I	49	1		V:177	V	177	1
6	N:177	N	177	1	N:593 S:109 I:2	N	593	3	N:49	N	49	1		N:177	N	177	1
7	T:177	T	177	1	T:704	T	704	1	T:49	T	49	1		T:177	T	177	1
8	N:177	N	177	1	N:704	N	704	1	N:49	N	49	1		N:177	N	177	1
9	I:174 V:3	I	174	2	V:695 I:8 A:1 M:1	V	695	4	V:49	V	49	1		I:174 V:3	I	174	2
10	A:176 S:1	A	176	2	S:562 A:131 P:12	S	562	3	M:49	M	49	1		A:176 S:1	A	176	2
11	S:177	S	177	1	A:705	A	705	1	S:49	S	49	1		S:177	S	177	1
12	L:177	L	177	1	M:539 L:167	M	539	2	L:49	L	49	1		L:177	L	177	1
13	N:175 T:1 S:1	N	175	3	T:539 V:105 I:62	T	539	3	N:49	N	49	1		N:175 T:1 S:1	N	175	3
14	T:175 V:2	T	175	2	A:704 T:1 S:1	A	704	3	A:49	A	49	1		T:175 V:2	T	175	2
15	Q:177	Q	177	1	Q:706	Q	706	1	Q:49	Q	49	1		Q:177	Q	177	1
16	R:175 K:2	R	175	2	R:705 H:1	R	705	2	R:49	R	49	1		R:175 K:2	R	175	2
17	N:177	N	177	1	Y:533 H:167 N:5 K:1	Y	533	4	N:49	N	49	1		N:177	N	177	1
18	L:177	L	177	1	L:703 V:2 I:1	L	703	3	L:49	L	49	1		L:177	L	177	1
19	N:173 S:3 T:1	N	173	3	N:434 T:198 G:66 S:4 A:4	N	434	5	N:49	N	49	1		N:173 S:3 T:1	N	173	3
20	N:171 T:3 S:2 K:1	N	171	4	S:240 N:195 K:180 Q:39 H:31 G:15 T:4 V:1 R:1	S	240	9	T:49	T	49	1		N:171 T:3 S:2 K:1	N	171	4
21	S:175 A:2	S	175	2	A:691 S:14 V:1	A	691	3	N:49	N	49	1		S:175 A:2	S	175	2
22	S:174 A:3	S	174	2	T:353 A:142 S:113 N:98	T	353	4	S:49	S	49	1		S:174 A:3	S	174	2
23	A:167 N:4 K:2 R:2 D:1 S:1	A	167	6	D:214 E:130 N:126 G:123 S:107 Q:6	D	214	6	S:49	S	49	1		A:167 N:4 K:2 R:2 D:1 S:1	A	167	6
24	S:170 A:6 N:1	S	170	3	A:193 M:166 E:162 G:143 D:30 L:4 N:3 S:2 H:2 V:1	A	193	10	S:49	S	49	1		S:170 A:6 N:1	S	170	3
25	L:177	L	177	1	L:370 Q:251 T:66 V:12 M:7	L	370	5	L:49	L	49	1		L:177	L	177	1
26	N:168 Q:4 D:3 S:2	N	168	4	N:367 Q:320 A:8 T:4 S:4 D:2 H:1	N	367	7	A:49	A	49	1		N:168 Q:4 D:3 S:2	N	168	4
27	T:176 S:1	T	176	2	T:290 Q:182 K:137 S:59 L:21 N:9 R:5 A:2 E:1	T	290	9	L:49	L	49	1		T:176 S:1	T	176	2
28	S:174 T:2 A:1	S	174	3	S:706	S	706	1	S:49	S	49	1		S:174 T:2 A:1	S	174	3
29	L:172 M:5	L	172	2	M:608 L:98	M	608	2	I:49	I	49	1		L:172 M:5	L	172	2
30	Q:175 T:1 S:1	Q	175	3	E:705 A:1	E	705	2	Q:49	Q	49	1		Q:175 T:1 S:1	Q	175	3
31	R:177	R	177	1	R:706	R	706	1	Q:49	Q	49	1		R:177	R	177	1
32	L:177	L	177	1	L:706	L	706	1	L:49	L	49	1		L:177	L	177	1
33	S:177	S	177	1	S:635 A:71	S	635	2	S:49	S	49	1		S:177	S	177	1
34	T:177	T	177	1	S:698 T:8	S	698	2	S:49	S	49	1		T:177	T	177	1
35	G:177	G	177	1	G:706	G	706	1	G:49	G	49	1		G:177	G	177	1
36	S:175 L:2	S	175	2	Y:197 K:161 N:132 F:127 H:50 S:28 Q:5 T:5 L:1	Y	197	9	K:49	K	49	1		S:175 L:2	S	175	2
37	R:177	R	177	1	K:457 R:249	K	457	2	R:49	R	49	1		R:177	R	177	1
38	I:177	I	177	1	I:706	I	706	1	I:49	I	49	1		I:177	I	177	1
39	N:177	N	177	1	N:706	N	706	1	T:49	T	49	1		N:177	N	177	1
40	S:177	S	177	1	S:681 N:22 G:2 R:1	S	681	4	S:49	S	49	1		S:177	S	177	1
41	A:177	A	177	1	A:706	A	706	1	F:49	F	49	1		A:177	A	177	1
42	K:177	K	177	1	K:636 R:70	K	636	2	A:47 S:2	A	47	2		K:177	K	177	1
43	D:177	D	177	1	D:706	D	706	1	V:49	V	49	1		D:177	D	177	1
44	D:177	D	177	1	D:706	D	706	1	D:49	D	49	1		D:177	D	177	1
45	A:177	A	177	1	A:706	A	706	1	A:49	A	49	1		A:177	A	177	1
46	A:177	A	177	1	A:706	A	706	1	A:49	A	49	1		A:177	A	177	1
47	G:181	G	181	1	G:706	G	706	1	G:49	G	49	1		G:181	G	181	1
48	L:180 S:1	L	180	2	L:703 M:3	L	703	2	G:49	G	49	1		L:180 S:1	L	180	2
49	Q:181	Q	181	1	Q:706	Q	706	1	A:49	A	49	1		Q:181	Q	181	1
50	I:181	I	181	1	I:706	I	706	1	I:49	I	49	1		I:181	I	181	1
51	A:176 S:5	A	176	2	S:704 A:2	S	704	2	A:49	A	49	1		A:176 S:5	A	176	2
52	N:181	N	181	1	N:705 K:1	N	705	2	E:49	E	49	1		N:181	N	181	1
53	R:181	R	181	1	R:706	R	706	1	R:49	R	49	1		R:181	R	181	1
54	L:181	L	181	1	L:706	L	706	1	F:49	F	49	1		L:181	L	181	1
55	T:176 S:3 G:2	T	176	3	N:264 T:259 Q:93 E:79 V:3 I:3 K:2 M:2 L:1	N	264	9	T:49	T	49	1		T:176 S:3 G:2	T	176	3
56	S:181	S	181	1	A:262 S:239 V:194 T:11	A	262	4	T:49	T	49	1		S:181	S	181	1
57	Q:181	Q	181	1	Q:706	Q	706	1	Q:49	Q	49	1		Q:181	Q	181	1
58	V:175 I:6	V	175	2	S:514 M:174 T:18	S	514	3	I:49	I	49	1		V:175 I:6	V	175	2
59	N:179 S:2	N	179	2	R:694 S:11 H:1	R	694	3	R:49	R	49	1		N:179 S:2	N	179	2	ASN	A	58	light green	58
60	G:181	G	181	1	G:706	G	706	1	G:49	G	49	1		G:181	G	181	1	GLY	A	59	forest green	59
61	L:181	L	181	1	L:702 I:4	L	702	2	L:49	L	49	1		L:181	L	181	1	LEU	A	60	forest green	60
62	N:179 G:2	N	179	2	D:654 G:48 S:2 N:2	D	654	4	D:49	D	49	1		N:179 G:2	N	179	2	ASN	A	61	light green	61
63	V:180 K:1	V	180	2	V:546 M:140 I:20	V	546	3	V:49	V	49	1		V:180 K:1	V	180	2	VAL	A	62	light green	62
64	A:181	A	181	1	A:706	A	706	1	A:49	A	49	1		A:181	A	181	1	ALA	A	63	forest green	63
65	T:172 V:9	T	172	2	V:515 M:190 I:1	V	515	3	S:49	S	49	1		T:172 V:9	T	172	2	THR	A	64	light green	64
66	K:177 R:3 D:1	K	177	3	R:630 K:76	R	630	2	R:49	R	49	1		K:177 R:3 D:1	K	177	3	LYS	A	65	yellow	65
67	N:183	N	183	1	N:706	N	706	1	N:49	N	49	1		N:183	N	183	1	ASN	A	66	forest green	66
68	A:178 S:5	A	178	2	A:706	A	706	1	A:49	A	49	1		A:178 S:5	A	178	2	ALA	A	67	light green	67
69	N:182 Q:1	N	182	2	N:705 H:1	N	705	2	N:49	N	49	1		N:182 Q:1	N	182	2	ASN	A	68	light green	68
70	D:183	D	183	1	D:706	D	706	1	D:49	D	49	1		D:183	D	183	1	ASP	A	69	forest green	69
71	G:181 A:2	G	181	2	G:706	G	706	1	G:49	G	49	1		G:181 A:2	G	181	2	GLY	A	70	light green	70
72	I:182 N:1	I	182	2	I:705 V:1	I	705	2	I:49	I	49	1		I:182 N:1	I	182	2	ILE	A	71	light green	71
73	S:182 N:1	S	182	2	S:706	S	706	1	S:49	S	49	1		S:182 N:1	S	182	2	SER	A	72	light green	72
74	L:176 M:5 I:2	L	176	3	I:628 M:63 V:14 L:1	I	628	4	L:49	L	49	1		L:176 M:5 I:2	L	176	3	LEU	A	73	yellow	73
75	A:183	A	183	1	A:528 M:177 S:1	A	528	3	S:49	S	49	1		A:183	A	183	1	ALA	A	74	forest green	74
76	Q:183	Q	183	1	Q:706	Q	706	1	Q:49	Q	49	1		Q:183	Q	183	1	GLN	A	75	forest green	75
77	T:182 A:1	T	182	2	T:641 V:65	T	641	2	T:49	T	49	1		T:182 A:1	T	182	2	THR	A	76	light green	76
78	A:183	A	183	1	A:706	A	706	1	A:49	A	49	1		A:183	A	183	1	ALA	A	77	forest green	77
79	E:183	E	183	1	E:706	E	706	1	E:49	E	49	1		E:183	E	183	1	GLU	A	78	forest green	78
80	G:183	G	183	1	G:706	G	706	1	G:49	G	49	1		G:183	G	183	1	GLY	A	79	forest green	79
81	A:183	A	183	1	A:706	A	706	1	A:49	A	49	1		A:183	A	183	1	ALA	A	80	forest green	80
82	L:183	L	183	1	M:705 L:1	M	705	2	M:49	M	49	1		L:183	L	183	1	LEU	A	81	forest green	81
83	Q:182 E:1	Q	182	2	N:567 Q:73 K:56 D:6 E:4	N	567	5	Q:49	Q	49	1		Q:182 E:1	Q	182	2	GLN	A	82	light green	82
84	Q:181 E:2	Q	181	2	E:706	E	706	1	E:49	E	49	1		Q:181 E:2	Q	181	2	GLN	A	83	light green	83
85	S:182 T:1	S	182	2	T:363 S:227 V:75 A:41	T	363	4	I:49	I	49	1		S:182 T:1	S	182	2	SER	A	84	light green	84
86	T:183	T	183	1	T:698 S:7 A:1	T	698	3	G:49	G	49	1		T:183	T	183	1	THR	A	85	forest green	85
87	N:181 S:2	N	181	2	N:471 S:214 A:19 Q:2	N	471	4	N:49	N	49	1		N:181 S:2	N	181	2	ASN	A	86	light green	86
88	I:183	I	183	1	I:593 L:73 V:40	I	593	3	N:49	N	49	1		I:183	I	183	1	ILE	A	87	forest green	87
89	L:183	L	183	1	L:606 M:100	L	606	2	L:49	L	49	1		L:183	L	183	1	LEU	A	88	forest green	88
90	Q:183	Q	183	1	Q:701 S:5	Q	701	2	Q:49	Q	49	1		Q:183	Q	183	1	GLN	A	89	forest green	89
91	R:183	R	183	1	R:706	R	706	1	R:49	R	49	1		R:183	R	183	1	ARG	A	90	forest green	90
92	M:183	M	183	1	M:690 I:11 V:5	M	690	3	I:49	I	49	1		M:183	M	183	1
93	R:183	R	183	1	R:706	R	706	1	R:49	R	49	1		R:183	R	183	1	ARG	A	92	forest green	92
94	D:181 V:1 E:1	D	181	3	D:706	D	706	1	E:49	E	49	1		D:181 V:1 E:1	D	181	3	ASP	A	93	yellow	93
95	L:183	L	183	1	L:706	L	706	1	L:49	L	49	1		L:183	L	183	1	LEU	A	94	forest green	94
96	S:180 A:3	S	180	2	S:550 A:156	S	550	2	S:49	S	49	1		S:180 A:3	S	180	2	SER	A	95	light green	95
97	L:182 V:1	L	182	2	L:660 I:46	L	660	2	V:49	V	49	1		L:182 V:1	L	182	2	LEU	A	96	light green	96
98	Q:183	Q	183	1	Q:706	Q	706	1	Q:49	Q	49	1		Q:183	Q	183	1	GLN	A	97	forest green	97
99	S:178 A:5	S	178	2	S:697 A:9	S	697	2	S:49	S	49	1		S:178 A:5	S	178	2	SER	A	98	light green	98
100	A:182 S:1	A	182	2	A:632 S:72 T:2	A	632	3	A:44 S:5	A	44	2		A:182 S:1	A	182	2	ALA	A	99	light green	99
101	N:183	N	183	1	N:706	N	706	1	N:49	N	49	1		N:183	N	183	1	ASN	A	100	forest green	100
102	G:183	G	183	1	G:706	G	706	1	A:49	A	49	1		G:183	G	183	1	GLY	A	101	forest green	101
103	S:183	S	183	1	S:461 T:173 A:71 V:1	S	461	4	T:49	T	49	1		S:183	S	183	1	SER	A	102	forest green	102
104	N:183	N	183	1	N:706	N	706	1	N:49	N	49	1		N:183	N	183	1	ASN	A	103	forest green	103
105	S:182 N:1	S	182	2	S:682 T:15 G:9	S	682	3	S:49	S	49	1		S:182 N:1	S	182	2	SER	A	104	light green	104
106	D:177 E:2 S:1 V:1 T:1 L:1	D	177	6	K:351 A:122 S:72 Q:34 T:26 P:25 R:25 D:18 H:15 N:10 Y:3 L:2 G:2 I:1	K	351	14	S:49	S	49	1		D:177 E:2 S:1 V:1 T:1 L:1	D	177	6	ASP	A	105	blue	105
107	S:176 D:4 E:2 T:1	S	176	4	S:347 A:344 Q:9 V:4 E:2	S	347	5	T:49	T	49	1		S:176 D:4 E:2 T:1	S	176	4	SER	A	106	light blue	106
108	E:180 D:3	E	180	2	E:557 D:149	E	557	2	D:49	D	49	1		E:180 D:3	E	180	2	GLU	A	107	light green	107
109	R:183	R	183	1	R:706	R	706	1	R:49	R	49	1		R:183	R	183	1	ARG	A	108	forest green	108
110	T:176 K:3 S:2 E:2	T	176	4	Q:285 V:269 T:78 I:29 K:9 E:8 A:8 D:6 G:5 M:5 R:2 S:2	Q	285	12	E:49	E	49	1		T:176 K:3 S:2 E:2	T	176	4	THR	A	109	light blue	109
111	A:180 S:3	A	180	2	A:699 S:6 T:1	A	699	3	A:49	A	49	1		A:180 S:3	A	180	2	ALA	A	110	light green	110
112	L:181 I:2	L	181	2	I:408 L:298	I	408	2	L:49	L	49	1		L:181 I:2	L	181	2	LEU	A	111	light green	111
113	N:182 Q:1	N	182	2	Q:531 N:94 D:63 H:18	Q	531	4	N:49	N	49	1		N:182 Q:1	N	182	2	ASN	A	112	light green	112
114	G:173 A:3 D:3 Q:2 S:1 K:1	G	173	6	E:695 Q:10 K:1	E	695	3	S:49	S	49	1		G:173 A:3 D:3 Q:2 S:1 K:1	G	173	6	GLY	A	113	blue	113
115	E:183	E	183	1	E:706	E	706	1	E:49	E	49	1		E:183	E	183	1	GLU	A	114	forest green	114
116	V:179 F:2 I:1 A:1	V	179	4	V:355 S:138 M:94 I:92 A:24 T:2 Y:1	V	355	7	V:49	V	49	1		V:179 F:2 I:1 A:1	V	179	4	VAL	A	115	light blue	115
117	K:175 T:7 S:1	K	175	3	T:405 S:175 V:57 G:38 A:8 H:6 E:6 M:4 N:4 D:2 R:1	T	405	11	K:49	K	49	1		K:175 T:7 S:1	K	175	3	LYS	A	116	yellow	116
118	Q:177 E:3 S:2 A:1	Q	177	4	A:704 S:2	A	704	2	Q:49	Q	49	1		Q:177 E:3 S:2 A:1	Q	177	4	GLN	A	117	light blue	117
119	L:183	L	183	1	L:706	L	706	1	L:49	L	49	1		L:183	L	183	1	LEU	A	118	forest green	118
120	Q:173 K:7 T:2 V:1	Q	173	4	N:510 Q:164 T:17 S:10 I:2 K:2 D:1	N	510	7	T:49	T	49	1		Q:173 K:7 T:2 V:1	Q	173	4	GLN	A	119	light blue	119
121	K:180 A:2 S:1	K	180	3	D:696 N:6 A:2 T:1 K:1	D	696	5	S:46 A:2 G:1	S	46	3		K:180 A:2 S:1	K	180	3	LYS	A	120	yellow	120
122	E:183	E	183	1	E:705 G:1	E	705	2	E:49	E	49	1		E:183	E	183	1	GLU	A	121	forest green	121
123	L:180 I:2 M:1	L	180	3	L:676 I:21 M:9	L	676	3	I:49	I	49	1		L:180 I:2 M:1	L	180	3	LEU	A	122	yellow	122
124	D:178 N:3 T:2	D	178	3	N:685 S:21	N	685	2	D:49	D	49	1		D:178 N:3 T:2	D	178	3	ASP	A	123	yellow	123
125	R:183	R	183	1	R:706	R	706	1	R:49	R	49	1		R:183	R	183	1	ARG	A	124	forest green	124
126	I:183 A:1	I	183	2	I:659 V:47	I	659	2	V:49	V	49	1		I:183 A:1	I	183	2	ILE	A	125	light green	125
127	S:184	S	184	1	A:706	A	706	1	A:49	A	49	1		S:184	S	184	1	SER	A	126	forest green	126
128	N:180 E:2 K:1 C:1	N	180	4	E:705 K:1	E	705	2	N:49	N	49	1		N:180 E:2 K:1 C:1	N	180	4	ASN	A	127	light blue	127
129	T:183 S:1	T	183	2	T:706	T	706	1	Q:49	Q	49	1		T:183 S:1	T	183	2	THR	A	128	light green	128
130	T:184	T	184	1	T:705 I:1	T	705	2	T:49	T	49	1		T:184	T	184	1	THR	A	129	forest green	129
131	T:182 S:1 V:1	T	182	3	S:696 A:9 T:1	S	696	3	S:49	S	49	1		T:182 S:1 V:1	T	182	3	THR	A	130	yellow	130
132	F:183 P:1	F	183	2	F:706	F	706	1	F:49	F	49	1		F:183 P:1	F	183	2	PHE	A	131	light green	131
133	G:183 S:1	G	183	2	G:704 A:2	G	704	2	N:49	N	49	1		G:183 S:1	G	183	2	GLY	A	132	light green	132
134	G:183 A:1	G	183	2	G:706	G	706	1	G:49	G	49	1		G:183 A:1	G	183	2	GLY	A	133	light green	133
135	R:179 G:2 K:2 S:1	R	179	4	R:354 N:332 T:6 K:5 S:4 A:4 Q:1	R	354	7	T:49	T	49	1		R:179 G:2 K:2 S:1	R	179	4	ARG	A	134	light blue	134
136	K:179 Q:2 S:1 N:1 P:1	K	179	5	K:608 R:97 Q:1	K	608	3	K:49	K	49	1		K:179 Q:2 S:1 N:1 P:1	K	179	5	LYS	A	135	blue	135
137	L:181 T:1 S:1 A:1	L	181	4	L:706	L	706	1	L:49	L	49	1		L:181 T:1 S:1 A:1	L	181	4	LEU	A	136	light blue	136
138	L:181 A:1 G:1 S:1	L	181	4	L:704 I:2	L	704	2	L:49	L	49	1		L:181 A:1 G:1 S:1	L	181	4	LEU	A	137	light blue	137
139	D:181 V:1 I:1 R:1	D	181	4	N:706	N	706	1	D:49	D	49	1		D:181 V:1 I:1 R:1	D	181	4	ASP	A	138	light blue	138
140	G:181 T:1 K:1 W:1	G	181	4	G:706	G	706	1	G:49	G	49	1		G:181 T:1 K:1 W:1	G	181	4	GLY	A	139	light blue	139
141	S:177 L:2 T:2 N:2 F:1	S	177	5	T:342 S:334 Q:17 A:7 N:4 H:2	T	342	6	S:49	S	49	1		S:177 L:2 T:2 N:2 F:1	S	177	5	SER	A	140	blue	140
142	F:181 L:2 A:1	F	181	3	F:533 Y:168 H:5	F	533	3	F:49	F	49	1		F:181 L:2 A:1	F	181	3	PHE	A	141	yellow	141
143	G:179 A:2 N:1 D:1 E:1	G	179	5	G:606 A:63 E:21 S:10 Q:5 D:1	G	606	6	S:49	S	49	1		G:179 A:2 N:1 D:1 E:1	G	179	5	GLY	A	142	blue	142
144	V:174 T:5 G:2 I:2 N:1	V	174	5	T:291 E:164 Q:66 N:62 K:56 S:41 D:24 H:2	T	291	8	G:49	G	49	1		V:174 T:5 G:2 I:2 N:1	V	174	5	VAL	A	143	blue	143
145	A:173 T:6 S:2 K:1 Q:1 E:1	A	173	6	K:218 A:205 S:155 Q:121 T:5 R:2	K	218	6	A:49	A	49	1		A:173 T:6 S:2 K:1 Q:1 E:1	A	173	6	ALA	A	144	blue	144
146	S:177 T:4 A:2 I:1	S	177	4	S:572 A:132 T:2	S	572	3	L:49	L	49	1		S:177 T:4 A:2 I:1	S	177	4	SER	A	145	light blue	145
147	F:181 G:2 I:1	F	181	3	F:667 M:39	F	667	2	F:49	F	49	1		F:181 G:2 I:1	F	181	3	PHE	A	146	yellow	146
148	Q:181 T:1 N:1 S:1	Q	181	4	Q:706	Q	706	1	Q:49	Q	49	1		Q:181 T:1 N:1 S:1	Q	181	4	GLN	A	147	light blue	147
149	V:182 N:2	V	182	2	I:697 V:9	I	697	2	V:49	V	49	1		V:182 N:2	V	182	2	VAL	A	148	light green	148
150	G:184	G	184	1	G:706	G	706	1	G:49	G	49	1		G:184	G	184	1	GLY	A	149	forest green	149
166	S:179 A:2 T:1 I:1	S	179	4	A:592 S:104 G:10	A	592	3	A:49	A	49	1		S:179 A:2 T:1 I:1	S	179	4	SER	A	150	light blue	150
167	A:178 M:1 N:1 V:1 D:1	A	178	5	D:334 S:236 A:72 N:41 T:21 G:2	D	334	6	D:49	D	49	1		A:178 M:1 N:1 V:1 D:1	A	178	5	ALA	A	151	blue	151
168	A:180 T:1 E:1	A	180	3	S:481 N:190 A:35	S	481	3	A:49	A	49	1		A:180 T:1 E:1	A	180	3	ALA	A	152	yellow	152
169	N:180 F:1 M:1	N	180	3	G:706	G	706	1	G:49	G	49	1		N:180 F:1 M:1	N	180	3	ASN	A	153	yellow	153
170	E:180 Q:1 A:1 S:1	E	180	4	E:706	E	706	1	Q:49	Q	49	1		E:180 Q:1 A:1 S:1	E	180	4	GLU	A	154	light blue	154
171	I:73	I	73	1				0				0		I:73	I	73	1	ILE	A	155	forest green	155
172	I:73	I	73	1				0				0		I:73	I	73	1	ILE	A	156	forest green	156
173	S:73	S	73	1				0				0		S:73	S	73	1	SER	A	157	forest green	157
174	V:73	V	73	1				0				0		V:73	V	73	1	VAL	A	158	forest green	158
175	G:73	G	73	1				0				0		G:73	G	73	1	GLY	A	159	forest green	159
176	I:73	I	73	1				0				0		I:73	I	73	1	ILE	A	160	forest green	160
177	D:73	D	73	1				0				0		D:73	D	73	1	ASP	A	161	forest green	161
178	E:73	E	73	1				0				0		E:73	E	73	1	GLU	A	162	forest green	162
179	M:73	M	73	1				0				0		M:73	M	73	1
180	S:73	S	73	1				0				0		S:73	S	73	1
182	I:103 A:75 T:3 V:1	I	103	4	A:704 S:1 M:1	A	704	3	T:49	T	49	1		I:103 A:75 T:3 V:1	I	103	4
183	I:106 E:74 G:1 N:1	I	106	4	V:520 I:137 M:47 L:2	V	520	4	I:49	I	49	1		I:106 E:74 G:1 N:1	I	106	4
184	S:180 A:1 E:1	S	180	3	M:340 I:178 Q:172 L:6 K:4 N:3 V:2 F:1	M	340	8	G:49	G	49	1		S:180 A:1 E:1	S	180	3
185	V:106 L:74 N:1 T:1	V	106	4	L:346 M:183 V:116 I:61	L	346	4	I:49	I	49	1		V:106 L:74 N:1 T:1	V	106	4
186	G:103 N:75 A:1 K:1 I:1 S:1	G	103	6	S:280 G:186 N:92 E:69 T:30 A:22 Q:22 K:5	S	280	8	N:44 K:5	N	44	2		G:103 N:75 A:1 K:1 I:1 S:1	G	103	6
196	I:104 G:74 S:2 N:1 Q:1	I	104	5	L:517 M:134 I:52 F:3	L	517	4	S:49	S	49	1		I:104 G:74 S:2 N:1 Q:1	I	104	5
197	D:102 T:76 G:2 E:1 V:1 S:1	D	102	6	K:306 T:179 G:71 S:64 N:48 D:7 R:5 P:5 Q:1	K	306	9	I:49	I	49	1		D:102 T:76 G:2 E:1 V:1 S:1	D	102	6
198	E:103 Y:74 T:2 K:2 N:1 I:1 S:1	E	103	7	S:303 D:224 N:158 T:1	S	303	4	A:49	A	49	1		E:103 Y:74 T:2 K:2 N:1 I:1 S:1	E	103	7
199	M:105 F:75 S:2 V:1 I:1	M	105	5	M:426 I:128 L:70 V:62	M	426	4	D:49	D	49	1		M:105 F:75 S:2 V:1 I:1	M	105	5
200	S:104 K:74 D:2 T:1 Y:1 V:1 L:1	S	104	7	R:685 Q:1	R	685	2	A:49	A	49	1		S:104 K:74 D:2 T:1 Y:1 V:1 L:1	S	104	7	SER	A	164	blue	164
201	A:174 T:3 F:2 E:2 S:2 K:1	A	174	6	S:448 A:192 T:44 P:1 V:1	S	448	5	N:49	N	49	1		A:174 T:3 F:2 E:2 S:2 K:1	A	174	6	ALA	A	165	blue	165
202	E:77	E	77	1				0				0		E:77	E	77	1	GLU	A	166	forest green	166
203	S:77	S	77	1				0				0		S:77	S	77	1	SER	A	167	forest green	167
204	L:77	L	77	1				0				0		L:77	L	77	1	LEU	A	168	forest green	168
215	N:77 D:76 E:24 G:1 A:1 S:1 M:1 I:1 Q:1	N	77	9	D:685 E:1	D	685	2	I:49	I	49	1		N:77 D:76 E:24 G:1 A:1 S:1 M:1 I:1 Q:1	N	77	9	ASN	A	169	blue	169
216	G:151 S:26 N:1 D:1 T:1 E:1 L:1 A:1 V:1	G	151	9	N:194 D:192 T:142 S:74 G:72 E:10 H:2	N	194	7	D:49	D	49	1		G:151 S:26 N:1 D:1 T:1 E:1 L:1 A:1 V:1	G	151	9	GLY	A	170	blue	170
217	T:80 G:74 L:26 F:2 E:1 S:1	T	80	6	F:148 L:109 A:95 S:80 K:79 Q:54 V:44 I:41 R:10 T:8 D:5 H:5 N:3 M:2 E:1 Y:1 G:1	F	148	17	T:45 S:4	T	45	2		T:80 G:74 L:26 F:2 E:1 S:1	T	80	6	THR	A	171	blue	171
218	Y:77 G:75 N:22 E:3 F:1 L:1 D:1 K:1 M:1 T:1 A:1	Y	77	11	R:201 A:130 M:123 D:112 L:52 E:20 Y:17 G:16 N:13 S:13 Q:7 T:1 K:1	R	201	13	L:49	L	49	1		Y:77 G:75 N:22 E:3 F:1 L:1 D:1 K:1 M:1 T:1 A:1	Y	77	11	TYR	A	172	blue	172
219	F:77 A:72 G:26 N:4 S:2 D:1 R:1 M:1	F	77	8	M:685 T:20 S:1	M	685	3	G:49	G	49	1		F:77 A:72 G:26 N:4 S:2 D:1 R:1 M:1	F	77	8	PHE	A	173	blue	173
220	T:85 V:74 K:19 A:2 E:1 L:1 G:1 S:1	T	85	8	G:685 M:20 F:1	G	685	3	R:45 K:4	R	45	2		T:85 V:74 K:19 A:2 E:1 L:1 G:1 S:1	T	85	8	LYS	A	174	blue	174
221	A:82 T:73 Y:24 V:1 F:1 E:1 S:1 N:1	A	82	8	G:685 Q:20 S:1	G	685	3	A:49	A	49	1		A:82 T:73 Y:24 V:1 F:1 E:1 S:1 N:1	A	82	8
222	A:75 T:60 F:24 D:18 S:2 Y:2 G:1 E:1 L:1	A	75	9	K:216 F:151 Q:135 V:92 T:53 P:20 S:13 L:9 M:7 A:5 N:4 H:1	K	216	12	N:47 S:2	N	47	2		A:75 T:60 F:24 D:18 S:2 Y:2 G:1 E:1 L:1	A	75	9
223	G:78 A:75 T:19 K:6 E:4 L:1 F:1	G	78	7	S:550 T:107 E:24 A:7 R:7 V:4 N:4 H:2 M:1	S	550	9	F:49	F	49	1		G:78 A:75 T:19 K:6 E:4 L:1 F:1	G	78	7
224	A:15	A	15	1				0				0		A:15	A	15	1	ALA	A	175	forest green	175
225	N:15	N	15	1				0				0		N:15	N	15	1	ASP	A	176	forest green	176
226	G:15	G	15	1				0				0		G:15	G	15	1	GLY	A	177	forest green	177
236	G:93 T:74 A:9 V:2 E:1 S:1 F:1 K:1 P:1 L:1	G	93	10	Y:495 F:189 S:21 L:1	Y	495	4	A:49	A	49	1		G:93 T:74 A:9 V:2 E:1 S:1 F:1 K:1 P:1 L:1	G	93	10	GLY	A	178	blue	178
237	G:92 A:77 D:7 S:3 T:2 V:2 K:1	G	92	7	V:197 Q:193 I:104 L:82 S:47 A:24 F:21 K:14 T:13 D:4 R:3 G:2 M:1	V	197	13	A:49	A	49	1		G:92 A:77 D:7 S:3 T:2 V:2 K:1	G	92	7	GLY	A	179	blue	179
238	A:92 S:75 G:9 V:3 T:3 F:2	A	92	6	A:605 S:63 G:21 T:10 V:4 Q:1 P:1	A	605	7	A:49	A	49	1		A:92 S:75 G:9 V:3 T:3 F:2	A	92	6	ALA	A	180	blue	180
239	V:92 G:83 T:3 P:1 S:1 A:1 D:1 Y:1 E:1	V	92	9	E:327 A:171 T:73 N:42 Q:41 S:23 D:16 R:8 K:2 G:1 V:1	E	327	11	V:49	V	49	1		V:92 G:83 T:3 P:1 S:1 A:1 D:1 Y:1 E:1	V	92	9	VAL	A	181	blue	181
240	T:161 A:11 G:8 S:2 L:1 D:1	T	161	6	N:260 G:146 Q:135 E:96 D:20 F:20 K:8 A:7 T:4 S:3 V:2 L:2 I:2	N	260	13	S:49	S	49	1		T:161 A:11 G:8 S:2 L:1 D:1	T	161	6	THR	A	182	blue	182
241	A:101 V:76 K:2 G:1 Q:1 S:1 T:1 N:1	A	101	8	G:431 R:73 M:70 P:57 A:37 S:21 E:7 K:6 Q:3	G	431	9	G:49	G	49	1		A:101 V:76 K:2 G:1 Q:1 S:1 T:1 N:1	A	101	8	ALA	A	183	blue	183
242	A:95 D:75 V:7 T:5 L:1 G:1	A	95	6	K:496 A:145 Q:22 M:20 T:7 V:6 L:5 N:2	K	496	8	A:49	A	49	1		A:95 D:75 V:7 T:5 L:1 G:1	A	95	6	ALA	A	184	blue	184
243	T:99 I:74 A:3 V:2 G:2 S:1 L:1 D:1 M:1	T	99	9	D:441 A:70 T:65 S:37 G:35 N:33 R:18 E:1	D	441	8	G:49	G	49	1		T:99 I:74 A:3 V:2 G:2 S:1 L:1 D:1 M:1	T	99	9	THR	A	185	blue	185
244	A:175 G:3 S:2 T:2 L:1 V:1	A	175	6	K:363 S:161 A:90 P:65 T:6 N:5 D:4 E:2 G:2 V:1 M:1 I:1	K	363	12	V:49	V	49	1		A:175 G:3 S:2 T:2 L:1 V:1	A	175	6	ALA	A	186	blue	186
245	S:93 I:74 A:12 T:3 P:1 D:1	S	93	6	D:327 N:131 S:84 Q:66 E:57 Y:16 G:15 K:2 A:1 L:1 T:1	D	327	11	T:37 S:12	T	37	2		S:93 I:74 A:12 T:3 P:1 D:1	S	93	6	SER	A	187	blue	187
246	G:166 T:8 A:3 S:2 L:2 V:1 K:1 Y:1	G	166	8	W:677 Q:20 K:1 M:1	W	677	4	G:49	G	49	1		G:166 T:8 A:3 S:2 L:2 V:1 K:1 Y:1	G	166	8	GLY	A	188	blue	188
247	T:93 I:74 A:11 S:2 V:1 M:1 E:1 L:1	T	93	8	G:209 T:91 R:87 N:79 S:77 Q:75 A:31 E:29 K:16 V:2 H:1 I:1	G	209	12	T:49	T	49	1		T:93 I:74 A:11 S:2 V:1 M:1 E:1 L:1	T	93	8	THR	A	189	blue	189
248	V:92 T:76 S:5 L:3 G:3 F:2 A:2 D:1	V	92	8	V:687 A:7 I:4 G:1	V	687	4	A:49	A	49	1		V:92 T:76 S:5 L:3 G:3 F:2 A:2 D:1	V	92	8	VAL	A	190	blue	190
249	D:92 G:82 T:3 A:2 M:1 L:1 P:1 S:1 N:1	D	92	9	P:140 T:126 K:95 E:94 G:76 S:68 A:50 Q:24 D:24 N:3 W:1 V:1	P	140	12	T:49	T	49	1		D:92 G:82 T:3 A:2 M:1 L:1 P:1 S:1 N:1	D	92	9	ASP	A	191	blue	191
250	I:92 G:77 T:6 V:2 D:2 A:2 P:1 L:1 N:1 S:1	I	92	10	A:268 E:80 P:78 Q:78 D:77 N:65 S:36 K:6 T:5 G:5 L:2 V:2 I:1	A	268	13	A:49	A	49	1		I:92 G:77 T:6 V:2 D:2 A:2 P:1 L:1 N:1 S:1	I	92	10	ILE	A	192	blue	192
260	A:95 S:78 V:7 G:2 T:2 D:2	A	95	6	G:292 D:135 A:81 T:73 N:54 K:51 E:6 S:4 W:2 Q:1	G	292	10	S:49	S	49	1		A:95 S:78 V:7 G:2 T:2 D:2	A	95	6	ALA	A	193	blue	193
261	I:93 A:77 D:6 S:4 V:2 G:1 F:1 T:1 Y:1	I	93	9	A:234 K:133 T:130 N:87 D:38 S:30 W:24 E:6 G:5 R:4 Q:3	A	234	11	G:49	G	49	1		I:93 A:77 D:6 S:4 V:2 G:1 F:1 T:1 Y:1	I	93	9	ILE	A	194	blue	194
262	G:92 V:78 I:6 A:4 T:2 K:1 E:1 D:1 M:1	G	92	9	N:206 R:184 T:82 D:66 E:57 A:48 S:20 K:15 Q:9 M:3 W:2 V:2	N	206	12	S:49	S	49	1		G:92 V:78 I:6 A:4 T:2 K:1 E:1 D:1 M:1	G	92	9	ASP	A	195	blue	195
263	I:94 N:78 A:7 S:2 T:2 F:1 D:1 G:1 L:1	I	94	9	D:384 L:136 Q:66 E:39 V:24 A:21 T:14 F:5 M:3 I:1 G:1	D	384	11	V:49	V	49	1		I:94 N:78 A:7 S:2 T:2 F:1 D:1 G:1 L:1	I	94	9	ILE	A	196	blue	196
264	T:93 V:77 L:6 I:4 A:2 S:1 G:1 D:1 N:1 Q:1	T	93	10	L:519 T:73 K:56 Q:21 E:10 A:7 S:4 I:2 F:2 M:2	L	519	10	S:49	S	49	1		T:93 V:77 L:6 I:4 A:2 S:1 G:1 D:1 N:1 Q:1	T	93	10	THR	A	197	blue	197
265	G:99 K:77 S:3 T:3 I:3 A:1 D:1	G	99	7	T:142 K:67 L:64 M:64 N:42 I:11 A:6 D:4 P:3 S:3 G:2 Q:2	T	142	12	G:49	G	49	1		G:99 K:77 S:3 T:3 I:3 A:1 D:1	G	99	7	GLY	A	198	blue	198
266	G:94 V:79 I:8 A:2 T:2 D:1 S:1	G	94	7	I:229 S:110 G:27 T:15 K:8 D:6 N:6 V:4 L:3 F:2 M:1	I	229	11	I:49	I	49	1		G:94 V:79 I:8 A:2 T:2 D:1 S:1	G	94	7	GLY	A	199	blue	199
267	T:6	T	6	1				0	S:2	S	2	1		T:6	T	6	1
268	G:6	G	6	1				0	F:2	F	2	1		G:6	G	6	1
269	G:6	G	6	1				0	N:2	N	2	1		G:6	G	6	1
272	S:100 D:78 V:3 T:2 G:2 A:1 I:1	S	100	7	Y:130 T:111 S:54 A:42 N:26 V:19 K:5 M:4 G:3 Q:3 F:2 E:2 L:1 I:1	Y	130	14	S:49	S	49	1		S:100 D:78 V:3 T:2 G:2 A:1 I:1	S	100	7	SER	A	200	blue	200
273	A:94 M:77 T:8 I:3 G:2 F:1 E:1 V:1	A	94	8	L:217 T:138 N:34 F:5 A:4 V:2 Y:2 S:1 M:1	L	217	9	L:49	L	49	1		A:94 M:77 T:8 I:3 G:2 F:1 E:1 V:1	A	94	8	ALA	A	201	blue	201
274	V:98 K:79 A:2 S:2 G:1 N:1 E:1 I:1 Y:1 T:1	V	98	10	D:91 N:64 P:39 E:16 T:7 L:4 V:2 M:1 S:1 A:1 I:1	D	91	11	S:49	S	49	1		V:98 K:79 A:2 S:2 G:1 N:1 E:1 I:1 Y:1 T:1	V	98	10	VAL	A	202	blue	202
275	N:98 G:78 V:3 T:3 A:3 L:1 D:1	N	98	7	K:126 I:24 G:20 E:20 M:12 T:11 N:4 S:4 L:3 D:2 A:1	K	126	11	F:47 G:2	F	47	2		N:98 G:78 V:3 T:3 A:3 L:1 D:1	N	98	7	ASN	A	203	blue	203
276	V:100 N:77 T:4 G:3 K:1 M:1 S:1	V	100	7	K:144 Q:128 T:120 M:39 S:37 V:26 A:6 R:3 L:3 I:3 F:2 N:1 D:1	K	144	13	K:42 N:5 S:2	K	42	3		V:100 N:77 T:4 G:3 K:1 M:1 S:1	V	100	7	VAL	A	204	blue	204
277	K:98 E:77 G:4 A:3 D:1 V:1 N:1 M:1 T:1	K	98	9	G:178 M:149 F:131 I:26 L:19 A:3 D:2 T:2 K:1 N:1 Y:1 S:1	G	178	12	D:47 A:2	D	47	2		K:98 E:77 G:4 A:3 D:1 V:1 N:1 M:1 T:1	K	98	9	LYS	A	205	blue	205
278	V:103 T:77 G:2 A:2 N:1	V	103	5	E:310 S:167 G:9 D:7 T:6 H:5 A:5 Q:5 L:3 K:2 N:2	E	310	11	A:47 K:2	A	47	2		V:103 T:77 G:2 A:2 N:1	V	103	5	VAL	A	206	blue	206
279	D:100 A:75 K:5 N:2 S:1 G:1 E:1	D	100	7	F:233 Y:100 D:41 E:6 I:4 T:2 L:1 G:1 N:1	F	233	9	S:49	S	49	1		D:100 A:75 K:5 N:2 S:1 G:1 E:1	D	100	7
280	M:98 E:77 D:2 V:2 K:2 T:1 G:1 A:1 I:1	M	98	9	T:396 K:63 E:45 R:23 N:13 V:12 A:6 I:4 S:3 D:1	T	396	10	G:47 V:2	G	47	2		M:98 E:77 D:2 V:2 K:2 T:1 G:1 A:1 I:1	M	98	9	ASP	A	207	blue	207
281	K:99 Q:78 T:3 G:2 E:1 N:1 D:1	K	99	7	D:323 N:85 T:84 K:57 G:6 E:2 S:1 I:1	D	323	8	S:47 T:2	S	47	2		K:99 Q:78 T:3 G:2 E:1 N:1 D:1	K	99	7	LYS	A	209	blue	209
282	G:99 A:78 I:2 V:2 D:2 M:1 L:1 T:1	G	99	8	K:163 S:89 A:76 R:76 Q:63 G:39 N:27 V:9 T:7 D:6 I:3 F:1	K	163	12	A:47 I:2	A	47	2		G:99 A:78 I:2 V:2 D:2 M:1 L:1 T:1	G	99	8	GLY	A	210	blue	210
283	N:99 A:78 T:3 D:2 L:1 K:1 E:1 R:1	N	99	8	F:133 D:79 R:71 K:70 N:69 A:69 S:36 L:13 E:8 H:5 G:3 Q:3 T:1	F	133	13	K:47 A:2	K	47	2		N:99 A:78 T:3 D:2 L:1 K:1 E:1 R:1	N	99	8	ASN	A	211	blue	211
284	E:98 A:79 G:3 T:2 I:1 S:1 M:1 L:1	E	98	8	G:425 E:50 F:21 V:20 T:20 P:18 N:8 A:2 D:2	G	425	9	S:47 D:2	S	47	2		E:98 A:79 G:3 T:2 I:1 S:1 M:1 L:1	E	98	8	GLU	A	212	blue	212
285	T:101 K:79 A:2 F:1 S:1 G:1 N:1	T	101	7	E:258 G:75 K:73 Q:60 N:43 I:21 D:18 A:10 T:5 V:3 L:1	E	258	11	I:47 V:2	I	47	2		T:101 K:79 A:2 F:1 S:1 G:1 N:1	T	101	7	THR	A	213	blue	213
293	A:100 I:77 V:3 T:2 G:1 E:1 K:1 S:1	A	100	8	E:208 A:150 D:103 Q:76 T:75 L:64 P:12 M:6 N:4 S:2	E	208	10	T:42 K:7	T	42	2		A:100 I:77 V:3 T:2 G:1 E:1 K:1 S:1	A	100	8	ALA	A	214	blue	214
294	E:98 A:79 V:3 T:3 K:2 S:1 N:1	E	98	7	V:183 Q:179 E:86 K:68 R:64 H:61 L:39 I:12 T:11 D:1 A:1	V	183	11	I:42 V:7	I	42	2		E:98 A:79 V:3 T:3 K:2 S:1 N:1	E	98	7	GLU	A	215	blue	215
295	Q:98 A:82 T:2 E:1 D:1 L:1 S:1 G:1	Q	98	8	E:278 T:201 N:71 V:57 K:38 S:30 Q:18 D:5 A:5 L:1 P:1	E	278	11	A:42 G:7	A	42	2		Q:98 A:82 T:2 E:1 D:1 L:1 S:1 G:1	Q	98	8	GLN	A	216	blue	216
296	A:176 Y:2 V:2 G:2 D:1 I:1 T:1 E:1 S:1	A	176	9	I:405 L:219 V:75 F:5 M:1	I	405	5	D:42 A:7	D	42	2		A:176 Y:2 V:2 G:2 D:1 I:1 T:1 E:1 S:1	A	176	9	ALA	A	217	blue	217
297	A:103 V:77 D:2 Q:1 G:1 E:1 K:1 I:1	A	103	8	T:156 D:136 Q:136 N:117 S:77 E:42 R:21 H:11 A:8 I:1	T	156	10	V:42 G:7	V	42	2		A:103 V:77 D:2 Q:1 G:1 E:1 K:1 I:1	A	103	8	ALA	A	218	blue	218
309	A:101 N:77 T:3 V:2 S:1 I:1 E:1 K:1	A	101	8	I:599 V:83 L:23	I	599	3	K:42 D:7	K	42	2		A:101 N:77 T:3 V:2 S:1 I:1 E:1 K:1	A	101	8	ALA	A	219	blue	219
310	K:98 D:77 A:4 G:2 Q:1 N:1 I:1 Y:1 S:1 V:1	K	98	10	N:326 S:84 Q:71 L:62 I:41 M:36 K:31 E:28 T:16 H:4 D:2 G:1 A:1 V:1 F:1	N	326	15	V:42 T:7	V	42	2		K:98 D:77 A:4 G:2 Q:1 N:1 I:1 Y:1 S:1 V:1	K	98	10	LYS	A	220	blue	220
311	I:98 A:82 N:2 L:2 S:1 G:1 R:1	I	98	7	A:698 T:5 G:2 L:1	A	698	4	G:40 A:9	G	40	2		I:98 A:82 N:2 L:2 S:1 G:1 R:1	I	98	7	ILE	A	221	blue	221
312	A:102 N:77 D:2 S:2 K:2 G:1 T:1	A	102	7	K:695 Q:7 R:2 H:1 I:1	K	695	5	A:49	A	49	1		A:102 N:77 D:2 S:2 K:2 G:1 T:1	A	102	7	ALA	A	222	blue	222
313	A:102 V:78 I:3 L:2 D:2	A	102	5	A:291 D:138 V:75 Q:74 E:74 S:26 T:21 G:2 K:2 N:2 P:1	A	291	11	G:42 D:7	G	42	2		A:102 V:78 I:3 L:2 D:2	A	102	5	ALA	A	223	blue	223
314	A:100 G:80 E:2 N:2 K:2 D:1	A	100	6	G:706	G	706	1	D:42 V:7	D	42	2		A:100 G:80 E:2 N:2 K:2 D:1	A	100	6	ALA	A	224	blue	224
315	V:99 I:79 D:4 E:2 A:2 Q:1	V	99	6	D:704 N:2	D	704	2	T:42 N:7	T	42	2		V:99 I:79 D:4 E:2 A:2 Q:1	V	99	6	VAL	A	225	blue	225
316	N:98 G:78 A:5 D:3 V:1 Q:1 L:1	N	98	7	D:706	D	706	1	A:42 K:7	A	42	2		N:98 G:78 A:5 D:3 V:1 Q:1 L:1	N	98	7	ASN	A	226	blue	226
317	D:98 A:79 V:6 I:2 Y:1 N:1	D	98	6	I:628 L:72 V:5 M:1	I	628	4	A:42 R:5 K:2	A	42	3		D:98 A:79 V:6 I:2 Y:1 N:1	D	98	6	ASP	A	227	blue	227
336	A:102 F:77 Q:2 D:2 N:2 G:1 L:1	A	102	7	E:706	E	706	1	D:42 V:7	D	42	2		A:102 F:77 Q:2 D:2 N:2 G:1 L:1	A	102	7	ALA	A	228	blue	228
337	N:98 S:77 A:4 D:2 T:2 V:2 G:1 K:1	N	98	8	E:611 Q:87 T:7 G:1	E	611	4	V:42 A:7	V	42	2		N:98 S:77 A:4 D:2 T:2 V:2 G:1 K:1	N	98	8	ASN	A	229	blue	229
338	V:100 D:77 A:4 L:2 N:1 I:1 G:1 H:1	V	100	8	L:617 V:86 I:3	L	617	3	N:42 S:5 A:2	N	42	3		V:100 D:77 A:4 L:2 N:1 I:1 G:1 H:1	V	100	8	VAL	A	230	blue	230
339	G:176 A:3 N:3 I:2 L:1 T:1 D:1	G	176	7	A:704 T:2	A	704	2	K:42 A:7	K	42	2		G:176 A:3 N:3 I:2 L:1 T:1 D:1	G	176	7	GLY	A	231	blue	231
340	I:98 D:78 T:4 A:2 V:2 N:1 S:1 L:1	I	98	8	T:704 S:2	T	704	2	K:42 I:7	K	42	2		I:98 D:78 T:4 A:2 V:2 N:1 S:1 L:1	I	98	8	ILE	A	232	blue	232
341	G:100 T:74 K:5 A:2 N:2 L:2 D:1 V:1	G	100	8	Y:704 F:1 R:1	Y	704	3	V:42 N:7	V	42	2		G:100 T:74 K:5 A:2 N:2 L:2 D:1 V:1	G	100	8	GLY	A	233	blue	233
342	A:99 I:81 V:3 N:1 D:1 K:1 L:1	A	99	7	I:704 L:2	I	704	2	A:42 D:7	A	42	2		A:99 I:81 V:3 N:1 D:1 K:1 L:1	A	99	7	ALA	A	234	blue	234
343	F:98 S:78 N:4 G:4 D:2 A:1	F	98	6	N:706	N	706	1	S:42 K:7	S	42	2		F:98 S:78 N:4 G:4 D:2 A:1	F	98	6	PHE	A	235	blue	235
344	T:93 Y:77 S:5 A:4 D:3 I:2 L:1 G:1 E:1	T	93	9	G:705 S:1	G	705	2	A:42 L:7	A	42	2		T:93 Y:77 S:5 A:4 D:3 I:2 L:1 G:1 E:1	T	93	9	THR	A	236	blue	236
345	D:99 V:79 A:3 G:2 F:2 Y:1 N:1	D	99	7	Q:706	Q	706	1	I:42 D:7	I	42	2		D:99 V:79 A:3 G:2 F:2 Y:1 N:1	D	99	7	ASP	A	237	blue	237
346	G:99 S:77 V:3 A:3 N:2 T:2 Q:1	G	99	7	T:496 S:130 N:71 Q:5 A:3 V:1	T	496	6	N:42 Q:7	N	42	2		G:99 S:77 V:3 A:3 N:2 T:2 Q:1	G	99	7	GLY	A	238	blue	238
347	A:94 K:77 D:7 I:2 G:2 V:1 N:1 F:1 E:1 S:1	A	94	10	D:581 G:63 E:56 Q:3 N:1 S:1	D	581	6	D:42 T:7	D	42	2		A:94 K:77 D:7 I:2 G:2 V:1 N:1 F:1 E:1 S:1	A	94	10	ALA	A	239	blue	239
350	Q:93 A:78 T:6 I:3 D:2 G:2 Y:1 H:1 V:1	Q	93	9	K:251 L:160 D:140 M:109 Y:18 S:6 I:5 A:4 Q:3 E:2 T:2 R:2 G:1	K	251	13	K:42 G:7	K	42	2		Q:93 A:78 T:6 I:3 D:2 G:2 Y:1 H:1 V:1	Q	93	9	GLN	A	240	blue	240
351	I:100 G:77 N:2 A:2 S:2 F:1 D:1 Q:1 V:1	I	100	9	V:380 I:170 L:91 F:58 T:2 M:1 A:1 G:1	V	380	8	L:42 M:7	L	42	2		I:100 G:77 N:2 A:2 S:2 F:1 D:1 Q:1 V:1	I	100	9	ILE	A	241	blue	241
352	S:99 K:77 G:5 T:2 N:1 I:1 R:1 A:1	S	99	8	K:472 S:100 T:67 N:53 Q:10 A:2 L:1	K	472	7	D:42 Y:7	D	42	2		S:99 K:77 G:5 T:2 N:1 I:1 R:1 A:1	S	99	8	SER	A	242	blue	242
353	Y:99 D:77 A:5 I:2 S:1 T:1 V:1 N:1	Y	99	8	A:700 S:2 D:2 V:1 T:1	A	700	5	Q:42 A:7	Q	42	2		Y:99 D:77 A:5 I:2 S:1 T:1 V:1 N:1	Y	99	8	TYR	A	243	blue	243
354	V:100 G:77 S:4 F:2 M:1 A:1 Q:1 D:1	V	100	8	S:701 V:2 K:2 A:1	S	701	4	T:42 S:7	T	42	2		V:100 G:77 S:4 F:2 M:1 A:1 Q:1 D:1	V	100	8	VAL	A	244	blue	244
355	S:174 A:5 G:3 I:2 V:1 K:1 T:1	S	174	7	V:699 D:2 L:2 A:1 I:1 S:1	V	699	6	G:42 I:7	G	42	2		S:174 A:5 G:3 I:2 V:1 K:1 T:1	S	174	7	SER	A	245	blue	245
356	K:99 G:80 S:2 N:2 A:1 Q:1 I:1 V:1	K	99	8	D:260 G:202 N:184 S:46 T:10 E:2 R:1 V:1	D	260	8	M:42 K:7	M	42	2		K:99 G:80 S:2 N:2 A:1 Q:1 I:1 V:1	K	99	8	LYS	A	246	blue	246
378	A:177 D:2 S:2 I:2 G:1 V:1 Y:1	A	177	7	E:367 D:172 Q:163 A:2 G:1 V:1	E	367	6	Y:42 T:7	Y	42	2		A:177 D:2 S:2 I:2 G:1 V:1 Y:1	A	177	7	ALA	A	247	blue	247
379	S:101 I:77 T:2 K:1 V:1 P:1 D:1 E:1 L:1	S	101	9	D:282 E:260 K:108 G:41 N:12 S:2 T:1	D	282	7	A:42 D:7	A	42	2		S:101 I:77 T:2 K:1 V:1 P:1 D:1 E:1 L:1	S	101	9	SER	A	248	blue	248
380	A:100 T:78 G:2 D:2 S:2 Q:1 K:1	A	100	7	G:700 Q:2 V:2 E:1 D:1	G	700	5	S:42 G:7	S	42	2		A:100 T:78 G:2 D:2 S:2 Q:1 K:1	A	100	7	ALA	A	249	blue	249
381	D:101 S:78 V:2 G:2 L:1 A:1 K:1	D	101	7	K:477 Q:195 E:8 A:7 R:7 N:3 T:2 L:2 V:1 G:1 S:1 H:1 D:1	K	477	13	I:42 S:5 T:2	I	42	3		D:101 S:78 V:2 G:2 L:1 A:1 K:1	D	101	7	ASP	A	250	blue	250
401	G:99 A:80 I:2 D:1 S:1 K:1 T:1 M:1	G	99	8	L:697 Q:3 E:2 M:2 I:1 G:1	L	697	6	K:42 L:7	K	42	2		G:99 A:80 I:2 D:1 S:1 K:1 T:1 M:1	G	99	8	GLY	A	251	blue	251
402	T:99 V:77 D:4 S:4 A:1 Q:1 G:1	T	99	7	Q:700 I:2 D:2 E:1 L:1	Q	700	5	S:42 Q:7	S	42	2		T:99 V:77 D:4 S:4 A:1 Q:1 G:1	T	99	7	THR	A	252	blue	252
403	T:98 S:78 G:4 L:2 N:2 A:1 K:1 F:1	T	98	8	L:263 I:261 V:171 M:5 F:2 G:2 Q:1	L	263	7	D:42 I:7	D	42	2		T:98 S:78 G:4 L:2 N:2 A:1 K:1 F:1	T	98	8	THR	A	253	blue	253
404	S:100 G:78 V:2 A:2 I:1 L:1 N:1 D:1 Q:1	S	100	9	F:663 L:21 Y:11 V:4 I:3 E:2 Q:1	F	663	7	G:42 E:7	G	42	2		S:100 G:78 V:2 A:2 I:1 L:1 N:1 D:1 Q:1	S	100	9	SER	A	254	blue	254
405	A:100 V:79 S:3 L:2 T:1 N:1 G:1	A	100	7	A:325 M:170 V:110 T:88 I:7 E:2 L:2 S:1 F:1	A	325	9	S:49	S	49	1		A:100 V:79 S:3 L:2 T:1 N:1 G:1	A	100	7	ALA	A	255	blue	255
406	V:176 I:3 A:2 Q:2 T:2 S:1 L:1	V	176	7	A:418 G:109 S:89 D:81 E:2 P:2 Q:2 V:2 I:1	A	418	9	V:42 L:7	V	42	2		V:176 I:3 A:2 Q:2 T:2 S:1 L:1	V	176	7	VAL	A	256	blue	256
407	S:101 I:77 T:3 L:2 H:1 E:1 A:1 K:1	S	101	8	N:239 G:152 E:138 T:51 S:51 H:34 Q:23 K:5 Y:5 A:4 I:2 P:1	N	239	12	Q:42 K:7	Q	42	2		S:101 I:77 T:3 L:2 H:1 E:1 A:1 K:1	S	101	8	SER	A	257	blue	257
408	G:100 A:75 T:6 I:2 S:1 L:1 V:1 F:1	G	100	8	N:199 P:178 Q:131 K:104 E:70 D:12 G:4 A:2 R:2 V:2 S:1	N	199	11	I:42 A:7	I	42	2		G:100 A:75 T:6 I:2 S:1 L:1 V:1 F:1	G	100	8	GLY	A	258	blue	258
409	V:99 D:77 S:3 T:2 A:2 G:2 I:1 K:1	V	99	8	K:262 N:162 E:142 R:71 D:40 S:7 T:5 Q:4 V:4 A:3 L:2 H:2 G:2	K	262	13	E:42 G:7	E	42	2		V:99 D:77 S:3 T:2 A:2 G:2 I:1 K:1	V	99	8	VAL	A	259	blue	259
410	A:94 T:77 V:6 S:3 D:2 G:2 M:1 L:1 K:1	A	94	9	V:304 T:149 I:133 L:82 A:24 E:5 D:4 G:3 K:1 M:1	V	304	10	S:42 Q:7	S	42	2		A:94 T:77 V:6 S:3 D:2 G:2 M:1 L:1 K:1	A	94	9	ALA	A	260	blue	260
411	I:99 G:78 S:5 A:1 N:1 K:1 D:1 Q:1	I	99	8	S:180 E:132 Q:125 D:88 A:60 N:35 T:32 I:27 K:24 G:2 L:1	S	180	11	L:42 D:7	L	42	2		I:99 G:78 S:5 A:1 N:1 K:1 D:1 Q:1	I	99	8	ILE	A	261	blue	261
412	T:99 S:77 D:3 A:2 G:2 N:1 I:1 F:1	T	99	8	G:597 S:72 K:16 D:8 E:6 L:3 T:2 A:1 N:1	G	597	9	K:42 F:7	K	42	2		T:99 S:77 D:3 A:2 G:2 N:1 I:1 F:1	T	99	8	THR	A	262	blue	262
413	D:102 T:77 S:2 I:2 A:1 Y:1 V:1 P:1	D	102	8	D:236 T:150 E:128 N:67 A:67 V:24 Y:21 S:8 G:4 P:1	D	236	10	A:42 T:7	A	42	2		D:102 T:77 S:2 I:2 A:1 Y:1 V:1 P:1	D	102	8	ASP	A	263	blue	263
414	T:101 G:79 A:3 D:2 I:1 F:1	T	101	6	V:217 I:189 L:128 A:80 F:56 P:21 M:5 D:3 T:3 Q:2 G:1 N:1	V	217	12	G:42 S:7	G	42	2		T:101 G:79 A:3 D:2 I:1 F:1	T	101	6	THR	A	264	blue	264
415	G:100 V:77 S:3 A:3 T:2 N:1 I:1	G	100	7	S:187 T:154 E:105 A:100 D:64 N:58 G:27 F:4 K:3 V:2 R:2	S	187	11	Q:42 L:7	Q	42	2		G:100 V:77 S:3 A:3 T:2 N:1 I:1	G	100	7	GLY	A	265	blue	265
440	S:100 G:79 V:2 T:1 I:1 P:1 D:1 N:1 M:1	S	100	9	F:420 I:240 P:21 V:10 T:5 L:4 G:4 D:1 E:1	F	420	9	D:42 S:7	D	42	2		S:100 G:79 V:2 T:1 I:1 P:1 D:1 N:1 M:1	S	100	9	SER	A	266	blue	266
441	T:179 A:3 S:2 G:1 V:1 D:1	T	179	6	S:436 G:173 K:61 T:27 A:4 F:3 I:1 Q:1	S	436	8	F:42 A:7	F	42	2		T:179 A:3 S:2 G:1 V:1 D:1	T	179	6	THR	A	267	blue	267
442	G:103 A:78 T:2 I:1 Y:1 V:1 D:1	G	103	7	G:671 F:21 L:6 T:3 I:2 V:1 A:1 S:1	G	671	8	T:42 G:7	T	42	2		G:103 A:78 T:2 I:1 Y:1 V:1 D:1	G	103	7	GLY	A	268	blue	268
443	A:174 G:7 T:2 F:1 I:1 K:1 V:1	A	174	7	G:287 S:192 A:74 D:73 N:71 L:5 T:2 H:1 E:1	G	287	9	S:42 T:7	S	42	2		A:174 G:7 T:2 F:1 I:1 K:1 V:1	A	174	7	ALA	A	269	blue	269
444	G:177 T:5 V:2 A:1 F:1 S:1	G	177	6	L:668 G:30 A:8	L	668	3	L:42 S:7	L	42	2		G:177 T:5 V:2 A:1 F:1 S:1	G	177	6	GLY	A	270	blue	270
445	P:1 Q:1	P	1	2	F:4 G:1	F	4	2	S:42	S	42	1		P:1 Q:1	P	1	2
446	K:1 N:1	K	1	2	G:4 A:1	G	4	2	A:42	A	42	1		K:1 N:1	K	1	2
447	A:1 L:1	A	1	2	G:4	G	4	1	G:42	G	42	1		A:1 L:1	A	1	2
448	T:2	T	2	1	T:4	T	4	1	T:42	T	42	1		T:2	T	2	1
449	G:1 F:1	G	1	2				0	S:42	S	42	1		G:1 F:1	G	1	2
450	E:1 A:1	E	1	2				0	S:42	S	42	1		E:1 A:1	E	1	2
451	T:1 S:1	T	1	2				0	A:42	A	42	1		T:1 S:1	T	1	2
452	V:1 G:1	V	1	2				0	A:42	A	42	1		V:1 G:1	V	1	2
453	T:1 A:1	T	1	2				0	G:42	G	42	1		T:1 A:1	T	1	2
454	A:1 S:1	A	1	2				0	I:42	I	42	1		A:1 S:1	A	1	2
455	G:1 V:1	G	1	2				0	T:42	T	42	1		G:1 V:1	G	1	2
456	T:1	T	1	1				0	V:42	V	42	1		T:1	T	1	1
457	A:1	A	1	1				0	G:42	G	42	1		A:1	A	1	1
458	A:1	A	1	1				0	A:42	A	42	1		A:1	A	1	1
459	E:1	E	1	1				0	G:42	G	42	1		E:1	E	1	1
461	T:98 V:78 A:8 G:2 S:1	T	98	5	A:545 G:96 S:56 T:5 L:3 P:1	A	545	6	I:42 S:7	I	42	2		T:98 V:78 A:8 G:2 S:1	T	98	5	THR	A	271	blue	271
462	A:142 T:38 G:2 V:2 L:1 S:1 I:1	A	142	7	G:266 T:186 S:134 N:76 L:24 D:10 A:7 K:2 V:1	G	266	9	T:42 A:7	T	42	2		A:142 T:38 G:2 V:2 L:1 S:1 I:1	A	142	7	ALA	A	272	blue	272
463	A:101 P:77 T:3 V:1 G:1 D:1 N:1 S:1 W:1	A	101	9	E:573 Q:68 D:31 A:19 G:5 L:5 T:4 S:1	E	573	8	T:42 A:7	T	42	2		A:101 P:77 T:3 V:1 G:1 D:1 N:1 S:1 W:1	A	101	9	ALA	A	273	blue	273
464	G:96 S:83 A:3 L:2 Y:1 T:1 F:1	G	96	7	L:537 I:133 D:21 T:7 G:5 S:2 E:1	L	537	7	A:42 G:7	A	42	2		G:96 S:83 A:3 L:2 Y:1 T:1 F:1	G	96	7	GLY	A	274	blue	274
465	T:102 A:81 G:1 D:1 S:1 I:1	T	102	6	G:544 E:21 S:9 D:8 L:4 M:2 I:2 Q:2 A:1 N:1 F:1	G	544	11	S:42 I:7	S	42	2		T:102 A:81 G:1 D:1 S:1 I:1	T	102	6	THR	A	275	blue	275
487	T:174 S:7 A:4 I:1 D:1	T	174	5	L:325 Q:72 F:61 M:50 S:29 A:10 V:4 N:4 I:2 G:1 K:1 T:1	L	325	12	A:42 T:7	A	42	2		T:174 S:7 A:4 I:1 D:1	T	174	5	THR	A	276	blue	276
488	T:103 A:80 S:1 M:1 E:1 G:1	T	103	6	N:127 S:125 F:102 M:99 G:61 I:59 E:22 T:9 A:7 K:3 P:2 D:1	N	127	12	A:42 V:7	A	42	2		T:103 A:80 S:1 M:1 E:1 G:1	T	103	6	THR	A	277	blue	277
489	F:177 T:8 A:2	F	177	3	G:273 D:148 A:71 N:70 Q:64 L:21 E:7 K:4 S:4	G	273	9	S:42 G:7	S	42	2		F:177 T:8 A:2	F	177	3	PHE	A	278	yellow	278
490	T:101 A:79 V:2 G:2 P:1 D:1 E:1	T	101	7	A:168 G:150 E:92 L:86 V:66 N:11 P:10 K:9 T:6 D:6 Q:5 S:2 M:1 I:1	A	168	14	G:42 A:7	G	42	2		T:101 A:79 V:2 G:2 P:1 D:1 E:1	T	101	7	THR	A	279	blue	279
491	E:100 K:77 V:4 A:2 D:2 S:1 T:1	E	100	7	G:192 A:181 P:159 K:103 T:62 V:5 S:2 L:2	G	192	8	S:42 G:7	S	42	2		E:100 K:77 V:4 A:2 D:2 S:1 T:1	E	100	7	GLU	A	280	blue	280
492	G:1	G	1	1	G:124 V:21 A:5 N:5 E:3 D:3 T:2 Q:2	G	124	8	T:7	T	7	1		G:1	G	1	1
493	A:1	A	1	1	N:16 K:5 L:2	N	16	3	T:7	T	7	1		A:1	A	1	1
494	T:1	T	1	1	R:21 Q:2	R	21	2	A:7	A	7	1		T:1	T	1	1
510	A:102 T:79 S:2 K:2 D:1 E:1	A	102	6	K:230 G:146 V:138 Q:78 Y:25 N:24 I:21 A:9 T:9 E:7 S:6 R:6 L:5 D:2	K	230	14	T:42 I:7	T	42	2		A:102 T:79 S:2 K:2 D:1 E:1	A	102	6	ALA	A	281	blue	281
511	N:177 D:4 A:2 G:1 S:1 E:1 T:1	N	177	7	D:212 Y:156 K:140 N:70 A:57 V:21 R:18 S:9 G:4 E:4 L:4 Q:4 T:4 F:2 P:1	D	212	15	A:49	A	49	1		N:177 D:4 A:2 G:1 S:1 E:1 T:1	N	177	7	ASN	A	282	blue	282
512	D:178 N:3 K:1 S:1 L:1 V:1 T:1 Q:1	D	178	8	V:317 T:194 E:91 D:68 A:12 K:9 Q:8 I:4 S:2 R:1	V	317	10	S:49	S	49	1		D:178 N:3 K:1 S:1 L:1 V:1 T:1 Q:1	D	178	8	ASP	A	283	blue	283
513	T:181 S:3 Q:1 K:1 A:1	T	181	5	T:531 A:145 S:27 L:2 V:1	T	531	5	T:49	T	49	1		T:181 S:3 Q:1 K:1 A:1	T	181	5	THR	A	284	blue	284
514	V:183 I:3 S:1	V	183	3	V:700 A:3 I:2 T:1	V	700	4	L:49	L	49	1		V:183 I:3 S:1	V	183	3	VAL	A	285	yellow	285
515	A:179 Q:3 K:3 S:1 I:1	A	179	5	D:326 Q:176 K:142 N:44 S:7 G:5 H:3 A:3	D	326	8	G:48 S:1	G	48	2		A:179 Q:3 K:3 S:1 I:1	A	179	5	ALA	A	286	blue	286
516	K:177 D:7 S:1 G:1 N:1	K	177	5	D:329 T:236 N:89 S:37 K:12 G:1 Q:1 E:1	D	329	8	S:44 N:5	S	44	2		K:177 D:7 S:1 G:1 N:1	K	177	5	LYS	A	287	blue	287
517	I:181 L:4 V:2	I	181	3	I:518 L:174 V:13 T:1	I	518	4	L:49	L	49	1		I:181 L:4 V:2	I	181	3	ILE	A	288	yellow	288
518	D:185 N:1 A:1	D	185	3	D:603 N:99 S:2 Q:1 K:1	D	603	5	D:49	D	49	1		D:185 N:1 A:1	D	185	3	ASP	A	289	yellow	289
519	I:183 V:2 L:1 D:1	I	183	4	V:380 I:277 L:26 M:23	V	380	4	I:49	I	49	1		I:183 V:2 L:1 D:1	I	183	4	ILE	A	290	light blue	290
520	S:179 T:5 G:1 R:1 E:1	S	179	5	T:629 S:42 R:21 N:10 M:3 G:1	T	629	6	S:49	S	49	1		S:179 T:5 G:1 R:1 E:1	S	179	5	SER	A	291	blue	291
521	T:181 E:2 D:2 S:2	T	181	4	T:328 S:299 E:62 D:8 K:5 N:4	T	328	6	T:49	T	49	1		T:181 E:2 D:2 S:2	T	181	4	THR	A	292	light blue	292
522	A:181 V:5 G:1	A	181	3	V:699 A:4 M:2 I:1	V	699	4	F:49	F	49	1		A:181 V:5 G:1	A	181	3	ALA	A	293	yellow	293
523	K:179 A:4 D:1 E:1 R:1 Q:1	K	179	6	G:530 A:100 Q:75 S:1	G	530	4	S:49	S	49	1		K:179 A:4 D:1 E:1 R:1 Q:1	K	179	6	LYS	A	294	blue	294
524	G:182 N:2 K:1 S:1 A:1	G	182	5	G:699 D:5 S:1 N:1	G	699	4	G:49	G	49	1		G:182 N:2 K:1 S:1 A:1	G	182	5	GLY	A	295	blue	295
525	A:183 S:3 L:1	A	183	3	A:365 S:341	A	365	2	A:49	A	49	1		A:183 S:3 L:1	A	183	3	ALA	A	296	yellow	296
526	Q:186 S:1	Q	186	2	Q:704 N:2	Q	704	2	Q:49	Q	49	1		Q:186 S:1	Q	186	2	GLN	A	297	light green	297
527	S:178 A:4 E:3 Q:1 R:1	S	178	5	E:313 N:177 Q:85 R:82 M:30 K:8 V:5 D:3 L:2 A:1	E	313	10	Q:45 K:4	Q	45	2		S:178 A:4 E:3 Q:1 R:1	S	178	5	SER	A	298	blue	298
528	A:186 R:1	A	186	2	A:507 S:199	A	507	2	A:49	A	49	1		A:186 R:1	A	186	2	ALA	A	299	light green	299
529	V:180 I:5 T:1 A:1	V	180	4	V:651 I:54 M:1	V	651	3	L:49	L	49	1		V:180 I:5 T:1 A:1	V	180	4	VAL	A	300	light blue	300
530	L:180 Q:3 I:2 F:1 G:1	L	180	5	A:468 G:166 S:71 V:1	A	468	4	E:49	E	49	1		L:180 Q:3 I:2 F:1 G:1	L	180	5	LEU	A	301	blue	301
531	V:183 I:2 A:1 D:1	V	183	4	V:328 I:309 L:65 T:3 M:1	V	328	5	I:49	I	49	1		V:183 I:2 A:1 D:1	V	183	4	VAL	A	302	light blue	302
532	I:186 R:1	I	186	2	I:361 L:201 V:144	I	361	3	V:49	V	49	1		I:186 R:1	I	186	2	ILE	A	303	light green	303
533	D:186 T:1	D	186	2	D:706	D	706	1	D:49	D	49	1		D:186 T:1	D	186	2	ASP	A	304	light green	304
534	E:179 Q:3 D:2 A:1 G:1 T:1	E	179	6	A:337 T:149 G:136 S:59 D:21 N:4	A	337	6	K:49	K	49	1		E:179 Q:3 D:2 A:1 G:1 T:1	E	179	6	GLU	A	305	blue	305
535	A:186 S:1	A	186	2	A:706	A	706	1	A:49	A	49	1		A:186 S:1	A	186	2	ALA	A	306	light green	306
536	I:185 L:2	I	185	2	L:532 M:172 I:2	L	532	3	L:49	L	49	1		I:185 L:2	I	185	2	ILE	A	307	light green	307
537	K:184 Q:2 R:1	K	184	3	K:539 Q:83 R:70 A:6 G:4 N:2 E:1 T:1	K	539	8	T:49	T	49	1		K:184 Q:2 R:1	K	184	3	LYS	A	308	yellow	308
538	Q:181 S:2 M:2 L:1 A:1	Q	181	5	Y:472 F:75 S:70 A:63 T:26	Y	472	5	T:49	T	49	1		Q:181 S:2 M:2 L:1 A:1	Q	181	5	GLN	A	309	blue	309
539	I:187	I	187	1	V:691 I:15	V	691	2	V:49	V	49	1		I:187	I	187	1	ILE	A	310	forest green	310
540	D:187	D	187	1	D:704 N:2	D	704	2	N:49	N	49	1		D:187	D	187	1	ASP	A	311	forest green	311
541	A:181 S:4 T:2	A	181	3	S:673 G:23 R:6 K:2 A:1 E:1	S	673	6	S:49	S	49	1		A:181 S:4 T:2	A	181	3	ALA	A	312	yellow	312
542	Q:186 S:1	Q	186	2	Q:348 H:321 S:20 N:8 E:8 R:1	Q	348	6	S:49	S	49	1		Q:186 S:1	Q	186	2	GLN	A	313	light green	313
543	R:186 V:1	R	186	2	R:705 H:1	R	705	2	R:49	R	49	1		R:186 V:1	R	186	2	ARG	A	314	light green	314
544	A:184 S:2 P:1	A	184	3	A:632 S:74	A	632	2	A:49	A	49	1		A:184 S:2 P:1	A	184	3	ALA	A	315	yellow	315
545	D:180 E:3 A:2 S:1 T:1	D	180	5	E:420 S:133 D:129 Q:21 T:2 A:1	E	420	6	D:49	D	49	1		D:180 E:3 A:2 S:1 T:1	D	180	5	ASP	A	316	blue	316
546	L:186 S:1	L	186	2	L:705 I:1	L	705	2	M:49	M	49	1		L:186 S:1	L	186	2	LEU	A	317	light green	317
547	G:186 V:1	G	186	2	G:706	G	706	1	G:49	G	49	1		G:186 V:1	G	186	2	GLY	A	318	light green	318
548	A:187	A	187	1	A:706	A	706	1	A:49	A	49	1		A:187	A	187	1	ALA	A	319	forest green	319
549	V:187	V	187	1	F:340 K:190 Y:94 L:68 M:9 A:4 S:1	F	340	7	V:49	V	49	1		V:187	V	187	1	VAL	A	320	forest green	320
550	Q:186 K:1	Q	186	2	Q:706	Q	706	1	Q:49	Q	49	1		Q:186 K:1	Q	186	2	GLN	A	321	light green	321
551	N:187	N	187	1	N:705 T:1	N	705	2	N:47 K:2	N	47	2		N:187	N	187	1	ASN	A	322	forest green	322
552	R:187	R	187	1	R:706	R	706	1	R:49	R	49	1		R:187	R	187	1	ARG	A	323	forest green	323
553	F:184 L:2 I:1	F	184	3	F:511 L:190 M:5	F	511	3	F:49	F	49	1		F:184 L:2 I:1	F	184	3	PHE	A	324	yellow	324
554	D:180 E:6 G:1	D	180	3	N:379 S:215 G:80 D:29 H:2 E:1	N	379	6	T:49	T	49	1		D:180 E:6 G:1	D	180	3	ASP	A	325	yellow	325
555	N:185 S:2	N	185	2	H:705 Y:1	H	705	2	S:49	S	49	1		N:185 S:2	N	185	2	ASN	A	326	light green	326
556	T:187	T	187	1	A:512 S:181 T:13	A	512	3	T:49	T	49	1		T:187	T	187	1	THR	A	327	forest green	327
557	I:187	I	187	1	I:697 V:9	I	697	2	I:49	I	49	1		I:187	I	187	1	ILE	A	328	forest green	328
558	N:177 A:5 S:4 G:1	N	177	4	N:399 S:304 A:3	N	399	3	A:49	A	49	1		N:177 A:5 S:4 G:1	N	177	4	ASN	A	329	light blue	329
559	N:187	N	187	1	N:706	N	706	1	N:49	N	49	1		N:187	N	187	1	ASN	A	330	forest green	330
560	L:187	L	187	1	L:706	L	706	1	L:49	L	49	1		L:187	L	187	1	LEU	A	331	forest green	331
561	K:177 Q:10	K	177	2	D:507 A:122 S:64 E:5 G:5 N:3	D	507	6	S:49	S	49	1		K:177 Q:10	K	177	2	LYS	A	332	light green	332
562	N:187	N	187	1	N:705 S:1	N	705	2	A:49	A	49	1		N:187	N	187	1	ASN	A	333	forest green	333
563	I:186 V:1	I	186	2	I:603 V:102 T:1	I	603	3	T:49	T	49	1		I:186 V:1	I	186	2	ILE	A	334	light green	334
564	G:181 S:3 A:3	G	181	3	N:353 Q:185 H:167 A:1	N	353	4	S:49	S	49	1		G:181 S:3 A:3	G	181	3
565	E:187	E	187	1	E:705 G:1	E	705	2	E:49	E	49	1		E:187	E	187	1
566	N:187	N	187	1	N:706	N	706	1	N:49	N	49	1		N:187	N	187	1
567	V:184 A:3	V	184	2	V:542 L:164	V	542	2	L:49	L	49	1		V:184 A:3	V	184	2
568	S:184 T:2 A:1	S	184	3	N:324 A:174 E:126 D:47 S:32 G:2 T:1	N	324	7	S:49	S	49	1		S:184 T:2 A:1	S	184	3
569	A:186 S:1	A	186	2	A:614 S:71 T:21	A	614	3	A:49	A	49	1		A:186 S:1	A	186	2
570	A:187	A	187	1	S:703 A:3	S	703	2	S:49	S	49	1		A:187	A	187	1
571	R:185 K:2	R	185	2	N:355 K:278 R:71 Q:1 H:1	N	355	5	R:49	R	49	1		R:185 K:2	R	185	2
572	G:185 S:2	G	185	2	S:703 G:2 R:1	S	703	3	S:49	S	49	1		G:185 S:2	G	185	2
573	R:185 T:2	R	185	2	R:700 Q:6	R	700	2	R:49	R	49	1		R:185 T:2	R	185	2
574	I:187	I	187	1	I:706	I	706	1	I:49	I	49	1		I:187	I	187	1
575	E:177 Q:10	E	177	2	K:578 Q:93 R:23 L:7 E:4 A:1	K	578	6	A:49	A	49	1		E:177 Q:10	E	177	2
576	D:187	D	187	1	D:705 G:1	D	705	2	D:49	D	49	1		D:187	D	187	1
577	T:185 A:1 V:1	T	185	3	T:688 V:14 A:4	T	688	3	T:49	T	49	1		T:185 A:1 V:1	T	185	3
578	D:187	D	187	1	D:706	D	706	1	D:49	D	49	1		D:187	D	187	1
579	F:185 Y:2	F	185	2	F:394 Y:310 W:2	F	394	3	Y:49	Y	49	1		F:185 Y:2	F	185	2
580	A:187	A	187	1	A:706	A	706	1	A:49	A	49	1		A:187	A	187	1
581	A:187	A	187	1	K:635 R:67 S:3 A:1	K	635	4	K:49	K	49	1		A:187	A	187	1
582	E:187	E	187	1	E:706	E	706	1	T:49	T	49	1		E:187	E	187	1
583	T:187	T	187	1	T:701 S:4 A:1	T	701	3	T:49	T	49	1		T:187	T	187	1
584	A:187	A	187	1	T:702 V:4	T	702	2	A:49	A	49	1		A:187	A	187	1
585	N:182 E:2 A:2 T:1	N	182	4	Q:469 A:179 E:27 R:18 N:7 S:5 K:1	Q	469	7	E:49	E	49	1		N:182 E:2 A:2 T:1	N	182	4
586	L:185 M:2	L	185	2	M:513 L:190 F:3	M	513	3	L:49	L	49	1		L:185 M:2	L	185	2
587	T:184 S:3	T	184	2	T:532 V:155 L:9 I:8 M:2	T	532	5	T:49	T	49	1		T:184 S:3	T	184	2
588	K:187	K	187	1	K:705 N:1	K	705	2	R:49	R	49	1		K:187	K	187	1
589	N:185 Q:2	N	185	2	S:304 A:181 Q:172 T:36 N:9 G:4	S	304	6	T:49	T	49	1		N:185 Q:2	N	185	2
590	Q:187	Q	187	1	Q:704 H:2	Q	704	2	Q:49	Q	49	1		Q:187	Q	187	1
591	V:177 I:8 T:2	V	177	3	I:705 M:1	I	705	2	I:49	I	49	1		V:177 I:8 T:2	V	177	3
592	L:187	L	187	1	L:706	L	706	1	L:49	L	49	1		L:187	L	187	1
593	Q:187	Q	187	1	Q:520 S:181 G:5	Q	520	3	Q:49	Q	49	1		Q:187	Q	187	1
594	Q:186 S:1	Q	186	2	Q:706	Q	706	1	Q:49	Q	49	1		Q:186 S:1	Q	186	2
595	A:187	A	187	1	A:522 V:174 S:10	A	522	3	A:49	A	49	1		A:187	A	187	1
596	G:185 A:2	G	185	2	S:521 G:185	S	521	2	G:49	G	49	1		G:185 A:2	G	185	2
597	T:187	T	187	1	T:508 S:198	T	508	2	T:49	T	49	1		T:187	T	187	1
598	A:183 S:4	A	183	2	S:667 T:39	S	667	2	A:49	A	49	1		A:183 S:4	A	183	2
599	I:186 V:1	I	186	2	I:541 V:163 M:2	I	541	3	M:49	M	49	1		I:186 V:1	I	186	2
600	L:187	L	187	1	L:706	L	706	1	L:49	L	49	1		L:187	L	187	1
601	A:187	A	187	1	A:706	A	706	1	A:49	A	49	1		A:187	A	187	1
602	Q:185	Q	185	1	Q:706	Q	706	1	Q:49	Q	49	1		Q:185	Q	185	1
603	A:185	A	185	1	A:706	A	706	1	A:49	A	49	1		A:185	A	185	1
604	N:184 K:1	N	184	2	K:706	K	706	1	K:49	K	49	1		N:184 K:1	N	184	2
605	Q:185	Q	185	1	Q:620 K:80 N:4 R:2	Q	620	4	S:44 T:5	S	44	2		Q:185	Q	185	1
606	L:185	L	185	1	A:283 L:182 S:143 Q:73 G:18 M:3 T:3 I:1	A	283	8	V:49	V	49	1		L:185	L	185	1
607	P:184 Q:1	P	184	2	P:706	P	706	1	P:49	P	49	1		P:184 Q:1	P	184	2
608	Q:178 S:2	Q	178	2	N:542 S:141 Q:15 T:3 K:2 D:2 H:1	N	542	7	Q:44 N:5	Q	44	2		Q:178 S:2	Q	178	2
609	S:171 A:9	S	171	2	S:329 A:202 L:164 V:4 I:3 F:2 T:1 M:1	S	329	8	N:49	N	49	1		S:171 A:9	S	171	2
610	V:180	V	180	1	A:697 V:9	A	697	2	V:49	V	49	1		V:180	V	180	1
611	L:179 M:1	L	179	2	L:527 M:117 I:62	L	527	3	L:49	L	49	1		L:179 M:1	L	179	2
612	S:176 K:2	S	176	2	S:430 A:116 T:109 G:33 N:6 K:4 Q:3 F:2 M:2 V:1	S	430	10	S:49	S	49	1		S:176 K:2	S	176	2
613	L:178	L	178	1	L:706	L	706	1	L:49	L	49	1		L:178	L	178	1
614	L:178	L	178	1	L:706	L	706	1	L:49	L	49	1		L:178	L	178	1
615	R:169 Q:6 G:3	R	169	3	G:443 Q:186 R:72 S:4	G	443	4	Q:49	Q	49	1		R:169 Q:6 G:3	R	169	3
616				0	G:20 S:2	G	20	2				0					0
